# Supplementary material for: Point for Enrichment, Point for Welfare—Testing Use of a Laser Pointer with Arapaima gigas
Source: Animals (Basel). 2023 Apr 17;13(8):1370. doi: 10.3390/ani13081370 (PMC10135074; doi:10.3390/ani13081370)
Supplement: Supplementary file 1 [file animals-13-01370-s001.zip]

Archive with 1 entries (1 files):
- animals-2270184-supplementary.xlsx
