# Supplementary material for: Point for Enrichment, Point for Welfare—Testing Use of a Laser Pointer with Arapaima gigas
Source: Animals (Basel). 2023 Apr 17;13(8):1370. doi: 10.3390/ani13081370 (PMC10135074; doi:10.3390/ani13081370)
Supplement: Supplementary file 1 [file animals-13-01370-s001.zip › animals-2270184-supplementary.xlsx]

## Sheet: Baseline
Session #	Observation date	Subject	Behavior	Behavioral category	Behavior type	Start (s)	Stop (s)	Duration (s)
1	2019-11-29 15:49:32	Aaron	Travelling	Activity	STATE	0	16.379	16.379
1	2019-11-29 15:49:32	Aaron	Lower layer	Location	STATE	0	16.379	16.379
1	2019-11-29 15:49:32	Aaron	Travelling	Activity	STATE	102.014	122.219	20.205
1	2019-11-29 15:49:32	Aaron	Upper layer	Location	STATE	102.014	195.955	93.941
1	2019-11-29 15:49:32	Aaron	Alligator Gar Physical Contact	Activity	STATE	105.027	106.385	1.358
1	2019-11-29 15:49:32	Aaron	Alligator Gar Physical Contact	Activity	STATE	107.724	120.316	12.592
1	2019-11-29 15:49:32	Aaron	Station-holding	Activity	STATE	122.219	132.012	9.793
1	2019-11-29 15:49:32	Aaron	Travelling	Activity	STATE	132.012	133.113	1.101
1	2019-11-29 15:49:32	Aaron	Station-holding	Activity	STATE	133.113	181.879	48.766
1	2019-11-29 15:49:32	Aaron	Travelling	Activity	STATE	181.879	226.508	44.629
1	2019-11-29 15:49:32	Aaron	Arapaima Physical Contact	Activity	STATE	191.478	201.99	10.512
1	2019-11-29 15:49:32	Aaron	Lower layer	Location	STATE	195.955	212.498	16.543
1	2019-11-29 15:49:32	Aaron	Alligator Gar Physical Contact	Activity	STATE	201.336	204.563	3.227
1	2019-11-29 15:49:32	Aaron	Arapaima Physical Contact	Activity	STATE	210.374	218.191	7.817
1	2019-11-29 15:49:32	Aaron	Upper layer	Location	STATE	212.498	226.508	14.01
1	2019-11-29 15:49:32	Aaron	Travelling	Activity	STATE	310.425	386.648	76.223
1	2019-11-29 15:49:32	Aaron	Upper layer	Location	STATE	310.425	386.648	76.223
1	2019-11-29 15:49:32	Aaron	Alligator Gar Physical Contact	Activity	STATE	312.254	320.968	8.714
1	2019-11-29 15:49:32	Aaron	Alligator Gar Physical Contact	Activity	STATE	343.625	345.678	2.053
1	2019-11-29 15:49:32	Aaron	Arapaima Physical Contact	Activity	STATE	357.133	362.604	5.471
1	2019-11-29 15:49:32	Aaron	Arapaima Physical Contact	Activity	STATE	375.058	381.789	6.731
1	2019-11-29 15:49:32	Aaron	Travelling	Activity	STATE	490.325	668.064	177.739
1	2019-11-29 15:49:32	Aaron	Lower layer	Location	STATE	490.325	495.756	5.431
1	2019-11-29 15:49:32	Aaron	Upper layer	Location	STATE	495.756	668.064	172.308
1	2019-11-29 15:49:32	Aaron	Arapaima Physical Contact	Activity	STATE	548.536	576.122	27.586
1	2019-11-29 15:49:32	Aaron	Travelling	Activity	STATE	731.383	745.424	14.041
1	2019-11-29 15:49:32	Aaron	Lower layer	Location	STATE	731.383	900	168.617
1	2019-11-29 15:49:32	Aaron	Station-holding	Activity	STATE	745.424	900	154.576
1	2019-11-29 15:49:32	Aaron	Visitors	Visitors	STATE	871	883	12
1	2019-11-29 16:48:22	Beth	Travelling	Activity	STATE	0	35.912	35.912
1	2019-11-29 16:48:22	Beth	Upper layer	Location	STATE	0	14.479	14.479
1	2019-11-29 16:48:22	Beth	Lower layer	Location	STATE	14.479	35.912	21.433
1	2019-11-29 16:48:22	Beth	Visitors	Visitors	STATE	873.721	883.485	9.764
1	2019-11-29 15:26:23	Casmir	Travelling	Activity	STATE	0	230.385	230.385
1	2019-11-29 15:26:23	Casmir	Upper layer	Location	STATE	0	10.699	10.699
1	2019-11-29 15:26:23	Casmir	Lower layer	Location	STATE	10.699	18.258	7.559
1	2019-11-29 15:26:23	Casmir	Upper layer	Location	STATE	18.258	230.385	212.127
1	2019-11-29 15:26:23	Casmir	Alligator Gar Physical Contact	Activity	STATE	79.582	80.869	1.287
1	2019-11-29 15:26:23	Casmir	Alligator Gar Physical Contact	Activity	STATE	147.656	161.037	13.381
1	2019-11-29 15:26:23	Casmir	Alligator Gar Physical Contact	Activity	STATE	183.915	189.892	5.977
1	2019-11-29 15:26:23	Casmir	Arapaima Physical Contact	Activity	STATE	191.478	201.99	10.512
1	2019-11-29 15:26:23	Casmir	Arapaima Physical Contact	Activity	STATE	210.374	218.191	7.817
1	2019-11-29 15:26:23	Casmir	Travelling	Activity	STATE	271.438	333.969	62.531
1	2019-11-29 15:26:23	Casmir	Upper layer	Location	STATE	271.438	393.497	122.059
1	2019-11-29 15:26:23	Casmir	Station-holding	Activity	STATE	333.969	339.418	5.449
1	2019-11-29 15:26:23	Casmir	Travelling	Activity	STATE	339.418	393.497	54.079
1	2019-11-29 15:26:23	Casmir	Arapaima Physical Contact	Activity	STATE	357.133	362.604	5.471
1	2019-11-29 15:26:23	Casmir	Arapaima Physical Contact	Activity	STATE	375.058	381.789	6.731
1	2019-11-29 15:26:23	Casmir	Travelling	Activity	STATE	481.789	595.66	113.871
1	2019-11-29 15:26:23	Casmir	Lower layer	Location	STATE	481.789	489.515	7.726
1	2019-11-29 15:26:23	Casmir	Upper layer	Location	STATE	489.515	595.66	106.145
1	2019-11-29 15:26:23	Casmir	Alligator Gar Physical Contact	Activity	STATE	522.233	525.994	3.761
1	2019-11-29 15:26:23	Casmir	Arapaima Physical Contact	Activity	STATE	548.536	576.122	27.586
1	2019-11-29 15:26:23	Casmir	Travelling	Activity	STATE	606.889	619.668	12.779
1	2019-11-29 15:26:23	Casmir	Upper layer	Location	STATE	606.889	678.142	71.253
1	2019-11-29 15:26:23	Casmir	Station-holding	Activity	STATE	619.668	622.909	3.241
1	2019-11-29 15:26:23	Casmir	Travelling	Activity	STATE	622.909	678.142	55.233
1	2019-11-29 15:26:23	Casmir	Travelling	Activity	STATE	721.725	777.068	55.343
1	2019-11-29 15:26:23	Casmir	Upper layer	Location	STATE	721.725	755.795	34.07
1	2019-11-29 15:26:23	Casmir	Breathing	Activity	POINT	738.599	738.599	NA
1	2019-11-29 15:26:23	Casmir	Lower layer	Location	STATE	755.795	900	144.205
1	2019-11-29 15:26:23	Casmir	Station-holding	Activity	STATE	777.068	900	122.932
1	2019-11-29 15:26:23	Casmir	Visitors	Visitors	STATE	871.479	884.621	13.142
1	2019-11-29 15:26:23	Casmir	Alligator Gar Physical Contact	Activity	STATE	882.646	883.105	0.459
2	2019-12-03 10:22:55	Aaron	Travelling	Activity	STATE	307.744	380.234	72.49
2	2019-12-03 10:22:55	Aaron	Lower layer	Location	STATE	307.744	380.234	72.49
2	2019-12-03 10:22:55	Aaron	Alligator Gar Physical Contact	Activity	STATE	317	320.348	3.348
2	2019-12-03 10:21:26	Casmir	Station-holding	Activity	STATE	0	16.069	16.069
2	2019-12-03 10:21:26	Casmir	Upper layer	Location	STATE	0	160.788	160.788
2	2019-12-03 10:21:26	Casmir	Travelling	Activity	STATE	16.069	78.192	62.123
2	2019-12-03 10:21:26	Casmir	Station-holding	Activity	STATE	78.192	90	11.808
2	2019-12-03 10:21:26	Casmir	Travelling	Activity	STATE	90	181.601	91.601
2	2019-12-03 10:21:26	Casmir	Breathing	Activity	POINT	154.784	154.784	NA
2	2019-12-03 10:21:26	Casmir	Lower layer	Location	STATE	160.788	900	739.212
2	2019-12-03 10:21:26	Casmir	Station-holding	Activity	STATE	181.601	419.997	238.396
2	2019-12-03 10:21:26	Casmir	Travelling	Activity	STATE	419.997	425.049	5.052
2	2019-12-03 10:21:26	Casmir	Station-holding	Activity	STATE	425.049	438.649	13.6
2	2019-12-03 10:21:26	Casmir	Travelling	Activity	STATE	438.649	482.004	43.355
2	2019-12-03 10:21:26	Casmir	Station-holding	Activity	STATE	482.004	516.866	34.862
2	2019-12-03 10:21:26	Casmir	Travelling	Activity	STATE	516.866	530.893	14.027
2	2019-12-03 10:21:26	Casmir	Station-holding	Activity	STATE	530.893	628.214	97.321
2	2019-12-03 10:21:26	Casmir	Travelling	Activity	STATE	628.214	756.063	127.849
2	2019-12-03 10:21:26	Casmir	Station-holding	Activity	STATE	756.063	900	143.937
3	2019-12-06 13:38:11	Aaron	Travelling	Activity	STATE	52.656	111.962	59.306
3	2019-12-06 13:38:11	Aaron	Upper layer	Location	STATE	52.656	111.962	59.306
3	2019-12-06 13:38:11	Aaron	Arapaima Physical Contact	Activity	STATE	86.187	86.935	0.748
3	2019-12-06 13:38:11	Aaron	Arapaima Physical Contact	Activity	STATE	95.186	98.445	3.259
3	2019-12-06 13:38:11	Aaron	Travelling	Activity	STATE	176.278	572.675	396.397
3	2019-12-06 13:38:11	Aaron	Lower layer	Location	STATE	176.278	387.486	211.208
3	2019-12-06 13:38:11	Aaron	Arapaima Physical Contact	Activity	STATE	202.551	203.805	1.254
3	2019-12-06 13:38:11	Aaron	Arapaima Physical Contact	Activity	STATE	205.299	209.309	4.01
3	2019-12-06 13:38:11	Aaron	Arapaima Physical Contact	Activity	STATE	211.056	215.323	4.267
3	2019-12-06 13:38:11	Aaron	Arapaima Physical Contact	Activity	STATE	252.855	253.859	1.004
3	2019-12-06 13:38:11	Aaron	Arapaima Physical Contact	Activity	STATE	280.56	281	0.44
3	2019-12-06 13:38:11	Aaron	Alligator Gar Physical Contact	Activity	STATE	331.67	338.953	7.283
3	2019-12-06 13:38:11	Aaron	Visitors	Visitors	STATE	335.809	547.092	211.283
3	2019-12-06 13:38:11	Aaron	Arapaima Physical Contact	Activity	STATE	366.461	367.461	1
3	2019-12-06 13:38:11	Aaron	Upper layer	Location	STATE	387.486	572.675	185.189
3	2019-12-06 13:38:11	Aaron	Arapaima Physical Contact	Activity	STATE	397	397.429	0.429
3	2019-12-06 13:38:11	Aaron	Arapaima Physical Contact	Activity	STATE	399.003	400.503	1.5
3	2019-12-06 13:38:11	Aaron	Mouth opening	Activity	POINT	399.753	399.753	NA
3	2019-12-06 13:38:11	Aaron	Mouth opening	Activity	POINT	406.008	406.008	NA
3	2019-12-06 13:38:11	Aaron	Arapaima Physical Contact	Activity	STATE	473.82	474.82	1
3	2019-12-06 13:38:11	Aaron	Arapaima Physical Contact	Activity	STATE	510.36	512.114	1.754
3	2019-12-06 13:38:11	Aaron	Arapaima Physical Contact	Activity	STATE	537.14	539.638	2.498
3	2019-12-06 13:38:11	Aaron	Arapaima Physical Contact	Activity	STATE	547.397	549.399	2.002
3	2019-12-06 13:38:11	Aaron	Alligator Gar Physical Contact	Activity	STATE	559.658	563.165	3.507
3	2019-12-06 13:38:11	Aaron	Travelling	Activity	STATE	742.597	808.411	65.814
3	2019-12-06 13:38:11	Aaron	Upper layer	Location	STATE	742.597	808.411	65.814
3	2019-12-06 13:38:11	Aaron	Travelling	Activity	STATE	867.967	890.472	22.505
3	2019-12-06 13:38:11	Aaron	Upper layer	Location	STATE	867.967	900	32.033
3	2019-12-06 13:38:11	Aaron	Visitors	Visitors	STATE	884	900	16
3	2019-12-06 13:38:11	Aaron	Station-holding	Activity	STATE	890.472	900	9.528
3	2019-12-06 13:39:49	Beth	Travelling	Activity	STATE	198.31	315.662	117.352
3	2019-12-06 13:39:49	Beth	Lower layer	Location	STATE	198.31	212.566	14.256
3	2019-12-06 13:39:49	Beth	Arapaima Physical Contact	Activity	STATE	205.299	209.309	4.01
3	2019-12-06 13:39:49	Beth	Upper layer	Location	STATE	212.566	315.662	103.096
3	2019-12-06 13:39:49	Beth	Mouth opening	Activity	POINT	219.815	219.815	NA
3	2019-12-06 13:39:49	Beth	Arapaima Physical Contact	Activity	STATE	252.855	253.859	1.004
3	2019-12-06 13:39:49	Beth	Arapaima Physical Contact	Activity	STATE	280.56	281	0.44
3	2019-12-06 13:39:49	Beth	Travelling	Activity	STATE	436.294	561.157	124.863
3	2019-12-06 13:39:49	Beth	Lower layer	Location	STATE	436.294	561.157	124.863
3	2019-12-06 13:39:49	Beth	Visitors	Visitors	STATE	436.472	554.452	117.98
3	2019-12-06 13:39:49	Beth	Arapaima Physical Contact	Activity	STATE	473.82	474.82	1
3	2019-12-06 13:39:49	Beth	Arapaima Physical Contact	Activity	STATE	487.92	490.591	2.671
3	2019-12-06 13:39:49	Beth	Arapaima Physical Contact	Activity	STATE	510.36	512.114	1.754
3	2019-12-06 13:39:49	Beth	Arapaima Physical Contact	Activity	STATE	537.14	539.35	2.21
3	2019-12-06 13:39:49	Beth	Arapaima Physical Contact	Activity	STATE	547.397	549.399	2.002
3	2019-12-06 13:39:49	Beth	Travelling	Activity	STATE	789.64	821	31.36
3	2019-12-06 13:39:49	Beth	Upper layer	Location	STATE	789.64	900	110.36
3	2019-12-06 13:39:49	Beth	Station-holding	Activity	STATE	821	867	46
3	2019-12-06 13:39:49	Beth	Travelling	Activity	STATE	867	900	33
3	2019-12-06 13:39:49	Beth	Visitors	Visitors	STATE	884	900	16
3	2019-12-06 14:00:44	Casmir	Station-holding	Activity	STATE	0	69.15	69.15
3	2019-12-06 14:00:44	Casmir	Upper layer	Location	STATE	0	417.014	417.014
3	2019-12-06 14:00:44	Casmir	Alligator Gar Physical Contact	Activity	STATE	57.151	58.658	1.507
3	2019-12-06 14:00:44	Casmir	Travelling	Activity	STATE	69.15	154.674	85.524
3	2019-12-06 14:00:44	Casmir	Alligator Gar Physical Contact	Activity	STATE	74.131	74.809	0.678
3	2019-12-06 14:00:44	Casmir	Arapaima Physical Contact	Activity	STATE	86.187	86.935	0.748
3	2019-12-06 14:00:44	Casmir	Arapaima Physical Contact	Activity	STATE	95.186	98.445	3.259
3	2019-12-06 14:00:44	Casmir	Station-holding	Activity	STATE	154.674	197.119	42.445
3	2019-12-06 14:00:44	Casmir	Alligator Gar Physical Contact	Activity	STATE	186.776	188.794	2.018
3	2019-12-06 14:00:44	Casmir	Travelling	Activity	STATE	197.119	480.582	283.463
3	2019-12-06 14:00:44	Casmir	Arapaima Physical Contact	Activity	STATE	202.551	203.805	1.254
3	2019-12-06 14:00:44	Casmir	Arapaima Physical Contact	Activity	STATE	211.056	215.323	4.267
3	2019-12-06 14:00:44	Casmir	Visitors	Visitors	STATE	340.04	589.997	249.957
3	2019-12-06 14:00:44	Casmir	Arapaima Physical Contact	Activity	STATE	366.461	367.461	1
3	2019-12-06 14:00:44	Casmir	Breathing	Activity	POINT	390.185	390.185	NA
3	2019-12-06 14:00:44	Casmir	Arapaima Physical Contact	Activity	STATE	397	397.429	0.429
3	2019-12-06 14:00:44	Casmir	Arapaima Physical Contact	Activity	STATE	399.003	400.503	1.5
3	2019-12-06 14:00:44	Casmir	Alligator Gar Physical Contact	Activity	STATE	405.752	406.506	0.754
3	2019-12-06 14:00:44	Casmir	Lower layer	Location	STATE	417.014	569.912	152.898
3	2019-12-06 14:00:44	Casmir	Station-holding	Activity	STATE	480.582	507.764	27.182
3	2019-12-06 14:00:44	Casmir	Arapaima Physical Contact	Activity	STATE	487.92	490.591	2.671
3	2019-12-06 14:00:44	Casmir	Travelling	Activity	STATE	507.764	598.436	90.672
3	2019-12-06 14:00:44	Casmir	Arapaima Physical Contact	Activity	STATE	538.644	539.638	0.994
3	2019-12-06 14:00:44	Casmir	Upper layer	Location	STATE	569.912	576.698	6.786
3	2019-12-06 14:00:44	Casmir	Lower layer	Location	STATE	576.698	625.957	49.259
3	2019-12-06 14:00:44	Casmir	Visitors	Visitors	STATE	592.597	693.183	100.586
3	2019-12-06 14:00:44	Casmir	Station-holding	Activity	STATE	598.436	646.498	48.062
3	2019-12-06 14:00:44	Casmir	Upper layer	Location	STATE	625.957	900	274.043
3	2019-12-06 14:00:44	Casmir	Travelling	Activity	STATE	646.498	660.261	13.763
3	2019-12-06 14:00:44	Casmir	Station-holding	Activity	STATE	660.261	688.788	28.527
3	2019-12-06 14:00:44	Casmir	Travelling	Activity	STATE	688.788	797.039	108.251
3	2019-12-06 14:00:44	Casmir	Visitors	Visitors	STATE	757.828	767.813	9.985
3	2019-12-06 14:00:44	Casmir	Enrichment	Activity	STATE	793.059	815.99	22.931
3	2019-12-06 14:00:44	Casmir	Station-holding	Activity	STATE	797.039	804.355	7.316
3	2019-12-06 14:00:44	Casmir	Travelling	Activity	STATE	804.355	819.415	15.06
3	2019-12-06 14:00:44	Casmir	Station-holding	Activity	STATE	819.415	882.664	63.249
3	2019-12-06 14:00:44	Casmir	Travelling	Activity	STATE	882.664	900	17.336
3	2019-12-06 14:00:44	Casmir	Visitors	Visitors	STATE	887.834	900	12.166
4	2019-12-10 08:56:35	Aaron	Travelling	Activity	STATE	411	547.212	136.212
4	2019-12-10 08:56:35	Aaron	Upper layer	Location	STATE	411	441.948	30.948
4	2019-12-10 08:56:35	Aaron	Lower layer	Location	STATE	441.948	518.447	76.499
4	2019-12-10 08:56:35	Aaron	Arapaima Physical Contact	Activity	STATE	460.488	462.722	2.234
4	2019-12-10 08:56:35	Aaron	Arapaima Physical Contact	Activity	STATE	485.138	488.679	3.541
4	2019-12-10 08:56:35	Aaron	Arapaima Physical Contact	Activity	STATE	516.147	523.887	7.74
4	2019-12-10 08:56:35	Aaron	Upper layer	Location	STATE	518.447	547.212	28.765
4	2019-12-10 08:56:35	Aaron	Travelling	Activity	STATE	644.716	690.672	45.956
4	2019-12-10 08:56:35	Aaron	Upper layer	Location	STATE	644.716	690.672	45.956
4	2019-12-10 08:56:35	Aaron	Travelling	Activity	STATE	739.91	864	124.09
4	2019-12-10 08:56:35	Aaron	Lower layer	Location	STATE	739.91	864	124.09
4	2019-12-10 08:56:35	Aaron	Arapaima Physical Contact	Activity	STATE	829.057	831.317	2.26
4	2019-12-10 08:56:35	Aaron	Arapaima Physical Contact	Activity	STATE	839.877	851.595	11.718
4	2019-12-10 11:18:44	Casmir	Travelling	Activity	STATE	0	151.375	151.375
4	2019-12-10 11:18:44	Casmir	Lower layer	Location	STATE	0	900	900
4	2019-12-10 11:18:44	Casmir	Station-holding	Activity	STATE	151.375	165.631	14.256
4	2019-12-10 11:18:44	Casmir	Travelling	Activity	STATE	165.631	298.185	132.554
4	2019-12-10 11:18:44	Casmir	Station-holding	Activity	STATE	298.185	317.615	19.43
4	2019-12-10 11:18:44	Casmir	Travelling	Activity	STATE	317.615	348.999	31.384
4	2019-12-10 11:18:44	Casmir	Station-holding	Activity	STATE	348.999	456.489	107.49
4	2019-12-10 11:18:44	Casmir	Travelling	Activity	STATE	456.489	613.227	156.738
4	2019-12-10 11:18:44	Casmir	Arapaima Physical Contact	Activity	STATE	460.488	462.722	2.234
4	2019-12-10 11:18:44	Casmir	Arapaima Physical Contact	Activity	STATE	485.138	488.679	3.541
4	2019-12-10 11:18:44	Casmir	Arapaima Physical Contact	Activity	STATE	516.147	523.887	7.74
4	2019-12-10 11:18:44	Casmir	Station-holding	Activity	STATE	613.227	780	166.773
4	2019-12-10 11:18:44	Casmir	Travelling	Activity	STATE	780	900	120
4	2019-12-10 11:18:44	Casmir	Arapaima Physical Contact	Activity	STATE	829.057	831.317	2.26
4	2019-12-10 11:18:44	Casmir	Arapaima Physical Contact	Activity	STATE	839.877	851.595	11.718
5	2019-12-13 14:08:22	Aaron	Travelling	Activity	STATE	0	241.59	241.59
5	2019-12-13 14:08:22	Aaron	Upper layer	Location	STATE	0	28.629	28.629
5	2019-12-13 14:08:22	Aaron	Arapaima Physical Contact	Activity	STATE	28.222	30.638	2.416
5	2019-12-13 14:08:22	Aaron	Lower layer	Location	STATE	28.629	56.454	27.825
5	2019-12-13 14:08:22	Aaron	Arapaima Physical Contact	Activity	STATE	51.151	51.65	0.499
5	2019-12-13 14:08:22	Aaron	Arapaima Physical Contact	Activity	STATE	53.652	54.652	1
5	2019-12-13 14:08:22	Aaron	Arapaima Physical Contact	Activity	STATE	55.905	57	1.095
5	2019-12-13 14:08:22	Aaron	Upper layer	Location	STATE	56.454	69.666	13.212
5	2019-12-13 14:08:22	Aaron	Breathing	Activity	POINT	65.159	65.159	NA
5	2019-12-13 14:08:22	Aaron	Arapaima Physical Contact	Activity	STATE	66.166	68.168	2.002
5	2019-12-13 14:08:22	Aaron	Lower layer	Location	STATE	69.666	119.282	49.616
5	2019-12-13 14:08:22	Aaron	Arapaima Physical Contact	Activity	STATE	80.228	81.183	0.955
5	2019-12-13 14:08:22	Aaron	Arapaima Physical Contact	Activity	STATE	85.684	86.195	0.511
5	2019-12-13 14:08:22	Aaron	Arapaima Physical Contact	Activity	STATE	102.549	104.955	2.406
5	2019-12-13 14:08:22	Aaron	Arapaima Physical Contact	Activity	STATE	108.71	109.361	0.651
5	2019-12-13 14:08:22	Aaron	Upper layer	Location	STATE	119.282	155.755	36.473
5	2019-12-13 14:08:22	Aaron	Arapaima Physical Contact	Activity	STATE	119.49	120.994	1.504
5	2019-12-13 14:08:22	Aaron	Lower layer	Location	STATE	155.755	241.59	85.835
5	2019-12-13 14:08:22	Aaron	Arapaima Physical Contact	Activity	STATE	156.005	157.008	1.003
5	2019-12-13 14:08:22	Aaron	Visitors	Visitors	STATE	188.627	267.403	78.776
5	2019-12-13 14:08:22	Aaron	Arapaima Physical Contact	Activity	STATE	200.552	208.303	7.751
5	2019-12-13 14:08:22	Aaron	Arapaima Physical Contact	Activity	STATE	227.327	227.827	0.5
5	2019-12-13 14:08:22	Aaron	Arapaima Physical Contact	Activity	STATE	229.827	231.08	1.253
5	2019-12-13 14:08:22	Aaron	Travelling	Activity	STATE	300.4	677.739	377.339
5	2019-12-13 14:08:22	Aaron	Lower layer	Location	STATE	300.4	473.487	173.087
5	2019-12-13 14:08:22	Aaron	Arapaima Physical Contact	Activity	STATE	351.959	353.214	1.255
5	2019-12-13 14:08:22	Aaron	Arapaima Physical Contact	Activity	STATE	357.217	359.714	2.497
5	2019-12-13 14:08:22	Aaron	Arapaima Physical Contact	Activity	STATE	365.239	365.712	0.473
5	2019-12-13 14:08:22	Aaron	Upper layer	Location	STATE	473.487	547.406	73.919
5	2019-12-13 14:08:22	Aaron	Lower layer	Location	STATE	547.406	607.338	59.932
5	2019-12-13 14:08:22	Aaron	Mouth opening	Activity	POINT	583.6	583.6	NA
5	2019-12-13 14:08:22	Aaron	Upper layer	Location	STATE	607.338	633.744	26.406
5	2019-12-13 14:08:22	Aaron	Lower layer	Location	STATE	633.744	677.739	43.995
5	2019-12-13 14:08:22	Aaron	Travelling	Activity	STATE	802.4	900	97.6
5	2019-12-13 14:08:22	Aaron	Upper layer	Location	STATE	802.4	889.209	86.809
5	2019-12-13 14:08:22	Aaron	Arapaima Physical Contact	Activity	STATE	861.962	866.212	4.25
5	2019-12-13 14:08:22	Aaron	Breathing	Activity	POINT	882.228	882.228	NA
5	2019-12-13 14:08:22	Aaron	Lower layer	Location	STATE	889.209	900	10.791
5	2019-12-13 13:40:08	Beth	Travelling	Activity	STATE	0	153.25	153.25
5	2019-12-13 13:40:08	Beth	Lower layer	Location	STATE	0	101.447	101.447
5	2019-12-13 13:40:08	Beth	Arapaima Physical Contact	Activity	STATE	28.222	30.638	2.416
5	2019-12-13 13:40:08	Beth	Arapaima Physical Contact	Activity	STATE	65	65.916	0.916
5	2019-12-13 13:40:08	Beth	Arapaima Physical Contact	Activity	STATE	67.165	68.667	1.502
5	2019-12-13 13:40:08	Beth	Arapaima Physical Contact	Activity	STATE	85.433	88.24	2.807
5	2019-12-13 13:40:08	Beth	Arapaima Physical Contact	Activity	STATE	91.195	95.601	4.406
5	2019-12-13 13:40:08	Beth	Upper layer	Location	STATE	101.447	153.25	51.803
5	2019-12-13 13:40:08	Beth	Arapaima Physical Contact	Activity	STATE	102.549	104.955	2.406
5	2019-12-13 13:40:08	Beth	Arapaima Physical Contact	Activity	STATE	109.266	110.212	0.946
5	2019-12-13 13:40:08	Beth	Arapaima Physical Contact	Activity	STATE	136.74	137.286	0.546
5	2019-12-13 11:50:02	Casmir	Travelling	Activity	STATE	0	331.904	331.904
5	2019-12-13 11:50:02	Casmir	Lower layer	Location	STATE	0	23.855	23.855
5	2019-12-13 11:50:02	Casmir	Upper layer	Location	STATE	23.855	32.381	8.526
5	2019-12-13 11:50:02	Casmir	Arapaima Physical Contact	Activity	STATE	30.384	30.635	0.251
5	2019-12-13 11:50:02	Casmir	Lower layer	Location	STATE	32.381	64.645	32.264
5	2019-12-13 11:50:02	Casmir	Arapaima Physical Contact	Activity	STATE	51.151	51.65	0.499
5	2019-12-13 11:50:02	Casmir	Arapaima Physical Contact	Activity	STATE	53.652	54.652	1
5	2019-12-13 11:50:02	Casmir	Arapaima Physical Contact	Activity	STATE	55.905	57	1.095
5	2019-12-13 11:50:02	Casmir	Upper layer	Location	STATE	64.645	76.16	11.515
5	2019-12-13 11:50:02	Casmir	Arapaima Physical Contact	Activity	STATE	65	65.916	0.916
5	2019-12-13 11:50:02	Casmir	Arapaima Physical Contact	Activity	STATE	66.166	68.667	2.501
5	2019-12-13 11:50:02	Casmir	Lower layer	Location	STATE	76.16	94.194	18.034
5	2019-12-13 11:50:02	Casmir	Arapaima Physical Contact	Activity	STATE	80.228	81.183	0.955
5	2019-12-13 11:50:02	Casmir	Arapaima Physical Contact	Activity	STATE	85.433	88.24	2.807
5	2019-12-13 11:50:02	Casmir	Arapaima Physical Contact	Activity	STATE	91.195	95.601	4.406
5	2019-12-13 11:50:02	Casmir	Upper layer	Location	STATE	94.194	110.409	16.215
5	2019-12-13 11:50:02	Casmir	Arapaima Physical Contact	Activity	STATE	108.71	110.212	1.502
5	2019-12-13 11:50:02	Casmir	Lower layer	Location	STATE	110.409	132.71	22.301
5	2019-12-13 11:50:02	Casmir	Arapaima Physical Contact	Activity	STATE	119.49	120.994	1.504
5	2019-12-13 11:50:02	Casmir	Upper layer	Location	STATE	132.71	197.542	64.832
5	2019-12-13 11:50:02	Casmir	Arapaima Physical Contact	Activity	STATE	136.74	137.286	0.546
5	2019-12-13 11:50:02	Casmir	Arapaima Physical Contact	Activity	STATE	156.005	157.008	1.003
5	2019-12-13 11:50:02	Casmir	Lower layer	Location	STATE	197.542	241.842	44.3
5	2019-12-13 11:50:02	Casmir	Arapaima Physical Contact	Activity	STATE	200.552	208.303	7.751
5	2019-12-13 11:50:02	Casmir	Visitors	Visitors	STATE	211.926	216.729	4.803
5	2019-12-13 11:50:02	Casmir	Arapaima Physical Contact	Activity	STATE	227.327	227.827	0.5
5	2019-12-13 11:50:02	Casmir	Arapaima Physical Contact	Activity	STATE	229.827	231.08	1.253
5	2019-12-13 11:50:02	Casmir	Upper layer	Location	STATE	241.842	302.403	60.561
5	2019-12-13 11:50:02	Casmir	Mouth opening	Activity	POINT	251.312	251.312	NA
5	2019-12-13 11:50:02	Casmir	Breathing	Activity	POINT	294.899	294.899	NA
5	2019-12-13 11:50:02	Casmir	Lower layer	Location	STATE	302.403	854.098	551.695
5	2019-12-13 11:50:02	Casmir	Station-holding	Activity	STATE	331.904	356.45	24.546
5	2019-12-13 11:50:02	Casmir	Other Physical Contact	Activity	STATE	347.198	365.819	18.621
5	2019-12-13 11:50:02	Casmir	Arapaima Physical Contact	Activity	STATE	351.959	353.214	1.255
5	2019-12-13 11:50:02	Casmir	Travelling	Activity	STATE	356.45	399.485	43.035
5	2019-12-13 11:50:02	Casmir	Arapaima Physical Contact	Activity	STATE	357.217	359.714	2.497
5	2019-12-13 11:50:02	Casmir	Arapaima Physical Contact	Activity	STATE	365.239	365.712	0.473
5	2019-12-13 11:50:02	Casmir	Other Physical Contact	Activity	STATE	384.238	389.484	5.246
5	2019-12-13 11:50:02	Casmir	Station-holding	Activity	STATE	399.485	434.534	35.049
5	2019-12-13 11:50:02	Casmir	Other Physical Contact	Activity	STATE	401.485	409.008	7.523
5	2019-12-13 11:50:02	Casmir	Other Physical Contact	Activity	STATE	416.012	431.761	15.749
5	2019-12-13 11:50:02	Casmir	Travelling	Activity	STATE	434.534	471.113	36.579
5	2019-12-13 11:50:02	Casmir	Other Physical Contact	Activity	STATE	441.785	443.5	1.715
5	2019-12-13 11:50:02	Casmir	Station-holding	Activity	STATE	471.113	725.71	254.597
5	2019-12-13 11:50:02	Casmir	Other Physical Contact	Activity	STATE	485.322	502.625	17.303
5	2019-12-13 11:50:02	Casmir	Other Physical Contact	Activity	STATE	615.349	629.351	14.002
5	2019-12-13 11:50:02	Casmir	Other Physical Contact	Activity	STATE	687.467	694.862	7.395
5	2019-12-13 11:50:02	Casmir	Travelling	Activity	STATE	725.71	783.985	58.275
5	2019-12-13 11:50:02	Casmir	Station-holding	Activity	STATE	783.985	847.098	63.113
5	2019-12-13 11:50:02	Casmir	Other Physical Contact	Activity	STATE	819.17	822.172	3.002
5	2019-12-13 11:50:02	Casmir	Travelling	Activity	STATE	847.098	900	52.902
5	2019-12-13 11:50:02	Casmir	Upper layer	Location	STATE	854.098	862.822	8.724
5	2019-12-13 11:50:02	Casmir	Arapaima Physical Contact	Activity	STATE	861.962	866.212	4.25
5	2019-12-13 11:50:02	Casmir	Lower layer	Location	STATE	862.822	900	37.178
6	2019-12-17 17:30:25	Beth	Travelling	Activity	STATE	27.623	120.436	92.813
6	2019-12-17 17:30:25	Beth	Upper layer	Location	STATE	27.623	64.547	36.924
6	2019-12-17 17:30:25	Beth	Lower layer	Location	STATE	64.547	85.456	20.909
6	2019-12-17 17:30:25	Beth	Arapaima Physical Contact	Activity	STATE	76.182	84.676	8.494
6	2019-12-17 17:30:25	Beth	Upper layer	Location	STATE	85.456	120.436	34.98
6	2019-12-17 17:30:25	Beth	Visitors	Visitors	STATE	147.03	163.931	16.901
6	2019-12-17 17:30:25	Beth	Travelling	Activity	STATE	233.834	451.521	217.687
6	2019-12-17 17:30:25	Beth	Upper layer	Location	STATE	233.834	336.495	102.661
6	2019-12-17 17:30:25	Beth	Alligator Gar Physical Contact	Activity	STATE	243.344	250.594	7.25
6	2019-12-17 17:30:25	Beth	Lower layer	Location	STATE	336.495	375.464	38.969
6	2019-12-17 17:30:25	Beth	Arapaima Physical Contact	Activity	STATE	358.105	366.456	8.351
6	2019-12-17 17:30:25	Beth	Upper layer	Location	STATE	375.464	395.465	20.001
6	2019-12-17 17:30:25	Beth	Lower layer	Location	STATE	395.465	416.375	20.91
6	2019-12-17 17:30:25	Beth	Arapaima Physical Contact	Activity	STATE	396.067	399.138	3.071
6	2019-12-17 17:30:25	Beth	Upper layer	Location	STATE	416.375	451.521	35.146
6	2019-12-17 16:54:39	Casmir	Travelling	Activity	STATE	0	157.004	157.004
6	2019-12-17 16:54:39	Casmir	Upper layer	Location	STATE	0	10.861	10.861
6	2019-12-17 16:54:39	Casmir	Breathing	Activity	POINT	0.551	0.551	NA
6	2019-12-17 16:54:39	Casmir	Lower layer	Location	STATE	10.861	900	889.139
6	2019-12-17 16:54:39	Casmir	Arapaima Physical Contact	Activity	STATE	76.182	84.676	8.494
6	2019-12-17 16:54:39	Casmir	Visitors	Visitors	STATE	147.384	160.775	13.391
6	2019-12-17 16:54:39	Casmir	Station-holding	Activity	STATE	157.004	199	41.996
6	2019-12-17 16:54:39	Casmir	Travelling	Activity	STATE	199	210.73	11.73
6	2019-12-17 16:54:39	Casmir	Station-holding	Activity	STATE	210.73	237.838	27.108
6	2019-12-17 16:54:39	Casmir	Travelling	Activity	STATE	237.838	340.684	102.846
6	2019-12-17 16:54:39	Casmir	Station-holding	Activity	STATE	340.684	363.451	22.767
6	2019-12-17 16:54:39	Casmir	Arapaima Physical Contact	Activity	STATE	358.105	366.456	8.351
6	2019-12-17 16:54:39	Casmir	Travelling	Activity	STATE	363.451	642.476	279.025
6	2019-12-17 16:54:39	Casmir	Arapaima Physical Contact	Activity	STATE	396.067	399.138	3.071
6	2019-12-17 16:54:39	Casmir	Mouth opening	Activity	POINT	619.708	619.708	NA
6	2019-12-17 16:54:39	Casmir	Station-holding	Activity	STATE	642.476	900	257.524
6	2019-12-17 16:54:39	Casmir	Visitors	Visitors	STATE	718.284	735.015	16.731
6	2019-12-17 16:54:39	Casmir	Visitors	Visitors	STATE	745.55	767.888	22.338
6	2019-12-17 16:54:39	Casmir	Visitors	Visitors	STATE	772.157	806.81	34.653
7	2019-12-20 12:55:24	Aaron	Travelling	Activity	STATE	0	5.012	5.012
7	2019-12-20 12:55:24	Aaron	Upper layer	Location	STATE	0	5.012	5.012
7	2019-12-20 12:55:24	Aaron	Travelling	Activity	STATE	109.418	172.726	63.308
7	2019-12-20 12:55:24	Aaron	Lower layer	Location	STATE	109.418	158.468	49.05
7	2019-12-20 12:55:24	Aaron	Mouth opening	Activity	POINT	145.869	145.869	NA
7	2019-12-20 12:55:24	Aaron	Upper layer	Location	STATE	158.468	169.977	11.509
7	2019-12-20 12:55:24	Aaron	Breathing	Activity	POINT	163.59	163.59	NA
7	2019-12-20 12:55:24	Aaron	Arapaima Physical Contact	Activity	STATE	168.111	171.727	3.616
7	2019-12-20 12:55:24	Aaron	Lower layer	Location	STATE	169.977	172.726	2.749
7	2019-12-20 12:55:24	Aaron	Travelling	Activity	STATE	225.279	245.373	20.094
7	2019-12-20 12:55:24	Aaron	Lower layer	Location	STATE	225.279	859.168	633.889
7	2019-12-20 12:55:24	Aaron	Station-holding	Activity	STATE	245.373	780.327	534.954
7	2019-12-20 12:55:24	Aaron	Other Physical Contact	Activity	STATE	265.955	271.991	6.036
7	2019-12-20 12:55:24	Aaron	Other Physical Contact	Activity	STATE	349.861	352.661	2.8
7	2019-12-20 12:55:24	Aaron	Other Physical Contact	Activity	STATE	445.754	448.755	3.001
7	2019-12-20 12:55:24	Aaron	Other Physical Contact	Activity	STATE	450.51	453.263	2.753
7	2019-12-20 12:55:24	Aaron	Other Physical Contact	Activity	STATE	481.976	485.098	3.122
7	2019-12-20 12:55:24	Aaron	Other Physical Contact	Activity	STATE	486.286	487.538	1.252
7	2019-12-20 12:55:24	Aaron	Other Physical Contact	Activity	STATE	524.079	528.226	4.147
7	2019-12-20 12:55:24	Aaron	Other Physical Contact	Activity	STATE	528.775	529.444	0.669
7	2019-12-20 12:55:24	Aaron	Alligator Gar Physical Contact	Activity	STATE	577.387	580.138	2.751
7	2019-12-20 12:55:24	Aaron	Visitors	Visitors	STATE	749.906	766.287	16.381
7	2019-12-20 12:55:24	Aaron	Alligator Gar Physical Contact	Activity	STATE	767.26	767.285	0.025
7	2019-12-20 12:55:24	Aaron	Alligator Gar Physical Contact	Activity	STATE	779.206	786.938	7.732
7	2019-12-20 12:55:24	Aaron	Travelling	Activity	STATE	780.327	859.168	78.841
7	2019-12-20 12:55:24	Aaron	Arapaima Physical Contact	Activity	STATE	809.112	809.865	0.753
7	2019-12-20 12:55:24	Aaron	Alligator Gar Physical Contact	Activity	STATE	836.65	842.228	5.578
7	2019-12-20 12:55:24	Aaron	Arapaima Physical Contact	Activity	STATE	844.789	846.899	2.11
7	2019-12-20 12:55:24	Aaron	Alligator Gar Physical Contact	Activity	STATE	848.976	855.428	6.452
7	2019-12-20 12:55:26	Casmir	Travelling	Activity	STATE	0	33.42	33.42
7	2019-12-20 12:55:26	Casmir	Lower layer	Location	STATE	0	246.543	246.543
7	2019-12-20 12:55:26	Casmir	Station-holding	Activity	STATE	33.42	243.54	210.12
7	2019-12-20 12:55:26	Casmir	Arapaima Physical Contact	Activity	STATE	168.111	171.727	3.616
7	2019-12-20 12:55:26	Casmir	Travelling	Activity	STATE	243.54	261.832	18.292
7	2019-12-20 12:55:26	Casmir	Upper layer	Location	STATE	246.543	821.625	575.082
7	2019-12-20 12:55:26	Casmir	Station-holding	Activity	STATE	261.832	271.842	10.01
7	2019-12-20 12:55:26	Casmir	Travelling	Activity	STATE	271.842	881.409	609.567
7	2019-12-20 12:55:26	Casmir	Alligator Gar Physical Contact	Activity	STATE	332.907	334.151	1.244
7	2019-12-20 12:55:26	Casmir	Alligator Gar Physical Contact	Activity	STATE	337.4	339.651	2.251
7	2019-12-20 12:55:26	Casmir	Alligator Gar Physical Contact	Activity	STATE	365.426	373.186	7.76
7	2019-12-20 12:55:26	Casmir	Mouth opening	Activity	POINT	505.151	505.151	NA
7	2019-12-20 12:55:26	Casmir	Mouth opening	Activity	POINT	698.257	698.257	NA
7	2019-12-20 12:55:26	Casmir	Alligator Gar Physical Contact	Activity	STATE	724.529	730.781	6.252
7	2019-12-20 12:55:26	Casmir	Visitors	Visitors	STATE	754.175	768.538	14.363
7	2019-12-20 12:55:26	Casmir	Breathing	Activity	POINT	790.348	790.348	NA
7	2019-12-20 12:55:26	Casmir	Arapaima Physical Contact	Activity	STATE	809.112	809.865	0.753
7	2019-12-20 12:55:26	Casmir	Lower layer	Location	STATE	821.625	859.158	37.533
7	2019-12-20 12:55:26	Casmir	Arapaima Physical Contact	Activity	STATE	844.789	846.899	2.11
7	2019-12-20 12:55:26	Casmir	Mouth opening	Activity	POINT	858.907	858.907	NA
7	2019-12-20 12:55:26	Casmir	Upper layer	Location	STATE	859.158	900	40.842
7	2019-12-20 12:55:26	Casmir	Station-holding	Activity	STATE	881.409	891.438	10.029
7	2019-12-20 12:55:26	Casmir	Travelling	Activity	STATE	891.438	900	8.562
8	2019-12-27 15:40:01	Beth	Travelling	Activity	STATE	0	170.194	170.194
8	2019-12-27 15:40:01	Beth	Lower layer	Location	STATE	0	527.745	527.745
8	2019-12-27 15:40:01	Beth	Visitors	Visitors	STATE	0	238.262	238.262
8	2019-12-27 15:40:01	Beth	Arapaima Physical Contact	Activity	STATE	26.249	29.057	2.808
8	2019-12-27 15:40:01	Beth	Arapaima Physical Contact	Activity	STATE	65.63	68.841	3.211
8	2019-12-27 15:40:01	Beth	Arapaima Physical Contact	Activity	STATE	98.194	99.886	1.692
8	2019-12-27 15:40:01	Beth	Arapaima Physical Contact	Activity	STATE	114.562	130.352	15.79
8	2019-12-27 15:40:01	Beth	Station-holding	Activity	STATE	170.194	181.549	11.355
8	2019-12-27 15:40:01	Beth	Travelling	Activity	STATE	181.549	527.745	346.196
8	2019-12-27 15:40:01	Beth	Visitors	Visitors	STATE	240.616	407.114	166.498
8	2019-12-27 15:40:01	Beth	Arapaima Physical Contact	Activity	STATE	314.348	316.655	2.307
8	2019-12-27 15:40:01	Beth	Mouth opening	Activity	POINT	394.939	394.939	NA
8	2019-12-27 15:40:01	Beth	Visitors	Visitors	STATE	473.231	527.745	54.514
8	2019-12-27 15:40:01	Beth	Travelling	Activity	STATE	651	756.008	105.008
8	2019-12-27 15:40:01	Beth	Upper layer	Location	STATE	651	784.964	133.964
8	2019-12-27 15:40:01	Beth	Visitors	Visitors	STATE	651	900	249
8	2019-12-27 15:40:01	Beth	Arapaima Physical Contact	Activity	STATE	723.104	724.941	1.837
8	2019-12-27 15:40:01	Beth	Station-holding	Activity	STATE	756.008	777.428	21.42
8	2019-12-27 15:40:01	Beth	Travelling	Activity	STATE	777.428	838.88	61.452
8	2019-12-27 15:40:01	Beth	Lower layer	Location	STATE	784.964	798.348	13.384
8	2019-12-27 15:40:01	Beth	Upper layer	Location	STATE	798.348	817.825	19.477
8	2019-12-27 15:40:01	Beth	Breathing	Activity	POINT	815.626	815.626	NA
8	2019-12-27 15:40:01	Beth	Lower layer	Location	STATE	817.825	900	82.175
8	2019-12-27 15:40:01	Beth	Station-holding	Activity	STATE	838.88	900	61.12
8	2019-12-27 15:40:01	Beth	Other Physical Contact	Activity	STATE	859.665	861.821	2.156
8	2019-12-27 15:40:01	Beth	Other Physical Contact	Activity	STATE	862.837	864.473	1.636
8	2019-12-27 15:40:01	Beth	Arapaima Physical Contact	Activity	STATE	866	872	6
8	2019-12-27 15:40:01	Beth	Arapaima Physical Contact	Activity	STATE	877.98	883.34	5.36
8	2019-12-27 15:39:24	Casmir	Travelling	Activity	STATE	0	440.115	440.115
8	2019-12-27 15:39:24	Casmir	Lower layer	Location	STATE	0	237.213	237.213
8	2019-12-27 15:39:24	Casmir	Visitors	Visitors	STATE	0	247.282	247.282
8	2019-12-27 15:39:24	Casmir	Arapaima Physical Contact	Activity	STATE	26.249	29.057	2.808
8	2019-12-27 15:39:24	Casmir	Arapaima Physical Contact	Activity	STATE	65.63	68.841	3.211
8	2019-12-27 15:39:24	Casmir	Arapaima Physical Contact	Activity	STATE	98.194	99.886	1.692
8	2019-12-27 15:39:24	Casmir	Arapaima Physical Contact	Activity	STATE	114.562	130.352	15.79
8	2019-12-27 15:39:24	Casmir	Mouth opening	Activity	POINT	212.503	212.503	NA
8	2019-12-27 15:39:24	Casmir	Upper layer	Location	STATE	237.213	254.189	16.976
8	2019-12-27 15:39:24	Casmir	Visitors	Visitors	STATE	249.771	401	151.229
8	2019-12-27 15:39:24	Casmir	Lower layer	Location	STATE	254.189	440.115	185.926
8	2019-12-27 15:39:24	Casmir	Arapaima Physical Contact	Activity	STATE	314.348	316.655	2.307
8	2019-12-27 15:39:24	Casmir	Other Physical Contact	Activity	STATE	352.585	354.204	1.619
8	2019-12-27 15:39:24	Casmir	Visitors	Visitors	STATE	417	461	44
8	2019-12-27 15:39:24	Casmir	Station-holding	Activity	STATE	440.115	479.807	39.692
8	2019-12-27 15:39:24	Casmir	Upper layer	Location	STATE	440.115	750.247	310.132
8	2019-12-27 15:39:24	Casmir	Visitors	Visitors	STATE	479	900	421
8	2019-12-27 15:39:24	Casmir	Travelling	Activity	STATE	479.807	566.503	86.696
8	2019-12-27 15:39:24	Casmir	Breathing	Activity	POINT	487.306	487.306	NA
8	2019-12-27 15:39:24	Casmir	Other Physical Contact	Activity	STATE	521.177	530.801	9.624
8	2019-12-27 15:39:24	Casmir	Other Physical Contact	Activity	STATE	540.975	551.516	10.541
8	2019-12-27 15:39:24	Casmir	Station-holding	Activity	STATE	566.503	714.184	147.681
8	2019-12-27 15:39:24	Casmir	Other Physical Contact	Activity	STATE	597.987	599.988	2.001
8	2019-12-27 15:39:24	Casmir	Other Physical Contact	Activity	STATE	613.579	614.613	1.034
8	2019-12-27 15:39:24	Casmir	Other Physical Contact	Activity	STATE	650.514	653.994	3.48
8	2019-12-27 15:39:24	Casmir	Other Physical Contact	Activity	STATE	667.997	675.665	7.668
8	2019-12-27 15:39:24	Casmir	Travelling	Activity	STATE	714.184	805.946	91.762
8	2019-12-27 15:39:24	Casmir	Arapaima Physical Contact	Activity	STATE	723.104	724.941	1.837
8	2019-12-27 15:39:24	Casmir	Lower layer	Location	STATE	750.247	900	149.753
8	2019-12-27 15:39:24	Casmir	Other Physical Contact	Activity	STATE	777.519	781.345	3.826
8	2019-12-27 15:39:24	Casmir	Station-holding	Activity	STATE	805.946	865.268	59.322
8	2019-12-27 15:39:24	Casmir	Other Physical Contact	Activity	STATE	815.156	821.64	6.484
8	2019-12-27 15:39:24	Casmir	Travelling	Activity	STATE	865.268	900	34.732
8	2019-12-27 15:39:24	Casmir	Arapaima Physical Contact	Activity	STATE	866	872	6
8	2019-12-27 15:39:24	Casmir	Arapaima Physical Contact	Activity	STATE	877.98	883.34	5.36
8	2019-12-27 15:39:24	Casmir	Other Physical Contact	Activity	STATE	890.262	893.617	3.355
8	2019-12-27 15:39:24	Casmir	Other Physical Contact	Activity	STATE	896.935	900	3.065
9	2020-01-03 10:21:06	Casmir	Travelling	Activity	STATE	0	125.902	125.902
9	2020-01-03 10:21:06	Casmir	Upper layer	Location	STATE	0	18.799	18.799
9	2020-01-03 10:21:06	Casmir	Lower layer	Location	STATE	18.799	40.86	22.061
9	2020-01-03 10:21:06	Casmir	Upper layer	Location	STATE	40.86	65.686	24.826
9	2020-01-03 10:21:06	Casmir	Lower layer	Location	STATE	65.686	97.392	31.706
9	2020-01-03 10:21:06	Casmir	Upper layer	Location	STATE	97.392	229.098	131.706
9	2020-01-03 10:21:06	Casmir	Station-holding	Activity	STATE	125.902	150.904	25.002
9	2020-01-03 10:21:06	Casmir	Travelling	Activity	STATE	150.904	393.238	242.334
9	2020-01-03 10:21:06	Casmir	Lower layer	Location	STATE	229.098	251.46	22.362
9	2020-01-03 10:21:06	Casmir	Upper layer	Location	STATE	251.46	327.559	76.099
9	2020-01-03 10:21:06	Casmir	Visitors	Visitors	STATE	323.914	326.161	2.247
9	2020-01-03 10:21:06	Casmir	Lower layer	Location	STATE	327.559	347.037	19.478
9	2020-01-03 10:21:06	Casmir	Upper layer	Location	STATE	347.037	365.508	18.471
9	2020-01-03 10:21:06	Casmir	Lower layer	Location	STATE	365.508	374.76	9.252
9	2020-01-03 10:21:06	Casmir	Upper layer	Location	STATE	374.76	537.919	163.159
9	2020-01-03 10:21:06	Casmir	Station-holding	Activity	STATE	393.238	463.575	70.337
9	2020-01-03 10:21:06	Casmir	Visitors	Visitors	STATE	430.192	459.412	29.22
9	2020-01-03 10:21:06	Casmir	Travelling	Activity	STATE	463.575	475.871	12.296
9	2020-01-03 10:21:06	Casmir	Station-holding	Activity	STATE	475.871	518.136	42.265
9	2020-01-03 10:21:06	Casmir	Travelling	Activity	STATE	518.136	718.972	200.836
9	2020-01-03 10:21:06	Casmir	Lower layer	Location	STATE	537.919	550.9	12.981
9	2020-01-03 10:21:06	Casmir	Upper layer	Location	STATE	550.9	592.249	41.349
9	2020-01-03 10:21:06	Casmir	Breathing	Activity	POINT	570.605	570.605	NA
9	2020-01-03 10:21:06	Casmir	Lower layer	Location	STATE	592.249	610.639	18.39
9	2020-01-03 10:21:06	Casmir	Upper layer	Location	STATE	610.639	900	289.361
9	2020-01-03 10:21:06	Casmir	Visitors	Visitors	STATE	700.196	702.999	2.803
9	2020-01-03 10:21:06	Casmir	Station-holding	Activity	STATE	718.972	751.802	32.83
9	2020-01-03 10:21:06	Casmir	Travelling	Activity	STATE	751.802	831.089	79.287
9	2020-01-03 10:21:06	Casmir	Station-holding	Activity	STATE	831.089	840.668	9.579
9	2020-01-03 10:21:06	Casmir	Travelling	Activity	STATE	840.668	882.311	41.643
9	2020-01-03 10:21:06	Casmir	Mouth opening	Activity	POINT	845.79	845.79	NA
9	2020-01-03 10:21:06	Casmir	Station-holding	Activity	STATE	882.311	895.975	13.664
9	2020-01-03 10:21:06	Casmir	Travelling	Activity	STATE	895.975	900	4.025
10	2020-01-07 13:51:08	Aaron	Travelling	Activity	STATE	48.543	111.38	62.837
10	2020-01-07 13:51:08	Aaron	Lower layer	Location	STATE	48.543	55.719	7.176
10	2020-01-07 13:51:08	Aaron	Upper layer	Location	STATE	55.719	111.38	55.661
10	2020-01-07 13:51:08	Aaron	Arapaima Physical Contact	Activity	STATE	74.601	76.152	1.551
10	2020-01-07 13:51:08	Aaron	Arapaima Physical Contact	Activity	STATE	93.701	94.96	1.259
10	2020-01-07 13:50:41	Beth	Travelling	Activity	STATE	66.114	123.399	57.285
10	2020-01-07 13:50:41	Beth	Upper layer	Location	STATE	66.114	123.399	57.285
10	2020-01-07 13:50:41	Beth	Alligator Gar Physical Contact	Activity	STATE	74.832	77.61	2.778
10	2020-01-07 13:50:41	Beth	Visitors	Visitors	STATE	220.691	234.665	13.974
10	2020-01-07 13:50:41	Beth	Visitors	Visitors	STATE	245.092	262.509	17.417
10	2020-01-07 13:50:41	Beth	Visitors	Visitors	STATE	289.396	734.68	445.284
10	2020-01-07 13:50:41	Beth	Travelling	Activity	STATE	595.461	637.513	42.052
10	2020-01-07 13:50:41	Beth	Upper layer	Location	STATE	595.461	637.513	42.052
10	2020-01-07 13:50:06	Casmir	Station-holding	Activity	STATE	0	20.32	20.32
10	2020-01-07 13:50:06	Casmir	Upper layer	Location	STATE	0	185.361	185.361
10	2020-01-07 13:50:06	Casmir	Travelling	Activity	STATE	20.32	58.635	38.315
10	2020-01-07 13:50:06	Casmir	Alligator Gar Physical Contact	Activity	STATE	39.933	40.311	0.378
10	2020-01-07 13:50:06	Casmir	Station-holding	Activity	STATE	58.635	83.341	24.706
10	2020-01-07 13:50:06	Casmir	Arapaima Physical Contact	Activity	STATE	74.601	76.152	1.551
10	2020-01-07 13:50:06	Casmir	Travelling	Activity	STATE	83.341	219.2	135.859
10	2020-01-07 13:50:06	Casmir	Arapaima Physical Contact	Activity	STATE	93.701	94.96	1.259
10	2020-01-07 13:50:06	Casmir	Alligator Gar Physical Contact	Activity	STATE	132.81	134.168	1.358
10	2020-01-07 13:50:06	Casmir	Breathing	Activity	POINT	146.357	146.357	NA
10	2020-01-07 13:50:06	Casmir	Lower layer	Location	STATE	185.361	371.404	186.043
10	2020-01-07 13:50:06	Casmir	Visitors	Visitors	STATE	213.066	233.592	20.526
10	2020-01-07 13:50:06	Casmir	Station-holding	Activity	STATE	219.2	339.958	120.758
10	2020-01-07 13:50:06	Casmir	Visitors	Visitors	STATE	242.743	263.519	20.776
10	2020-01-07 13:50:06	Casmir	Other Physical Contact	Activity	STATE	274.312	275.658	1.346
10	2020-01-07 13:50:06	Casmir	Visitors	Visitors	STATE	290.536	735.501	444.965
10	2020-01-07 13:50:06	Casmir	Travelling	Activity	STATE	339.958	376.862	36.904
10	2020-01-07 13:50:06	Casmir	Upper layer	Location	STATE	371.404	900	528.596
10	2020-01-07 13:50:06	Casmir	Station-holding	Activity	STATE	376.862	474.037	97.175
10	2020-01-07 13:50:06	Casmir	Travelling	Activity	STATE	474.037	547.355	73.318
10	2020-01-07 13:50:06	Casmir	Mouth opening	Activity	POINT	483.85	483.85	NA
10	2020-01-07 13:50:06	Casmir	Station-holding	Activity	STATE	547.355	666.783	119.428
10	2020-01-07 13:50:06	Casmir	Travelling	Activity	STATE	666.783	830.453	163.67
10	2020-01-07 13:50:06	Casmir	Station-holding	Activity	STATE	830.453	837.431	6.978
10	2020-01-07 13:50:06	Casmir	Travelling	Activity	STATE	837.431	844.935	7.504
10	2020-01-07 13:50:06	Casmir	Station-holding	Activity	STATE	844.935	858.166	13.231
10	2020-01-07 13:50:06	Casmir	Travelling	Activity	STATE	858.166	886.532	28.366
10	2020-01-07 13:50:06	Casmir	Station-holding	Activity	STATE	886.532	900	13.468
11	2020-01-10 09:51:53	Casmir	Station-holding	Activity	STATE	0	89.612	89.612
11	2020-01-10 09:51:53	Casmir	Upper layer	Location	STATE	0	595.196	595.196
11	2020-01-10 09:51:53	Casmir	Travelling	Activity	STATE	89.612	112.456	22.844
11	2020-01-10 09:51:53	Casmir	Station-holding	Activity	STATE	112.456	291.662	179.206
11	2020-01-10 09:51:53	Casmir	Travelling	Activity	STATE	291.662	900	608.338
11	2020-01-10 09:51:53	Casmir	Enrichment	Activity	STATE	295.428	307.033	11.605
11	2020-01-10 09:51:53	Casmir	Mouth opening	Activity	POINT	377.455	377.455	NA
11	2020-01-10 09:51:53	Casmir	Mouth opening	Activity	POINT	483.477	483.477	NA
11	2020-01-10 09:51:53	Casmir	Mouth opening	Activity	POINT	566.932	566.932	NA
11	2020-01-10 09:51:53	Casmir	Breathing	Activity	POINT	594.243	594.243	NA
11	2020-01-10 09:51:53	Casmir	Lower layer	Location	STATE	595.196	900	304.804
12	2020-01-14 10:15:28	Aaron	Visitors	Visitors	STATE	0	39.525	39.525
12	2020-01-14 10:15:28	Aaron	Visitors	Visitors	STATE	44.42	79.596	35.176
12	2020-01-14 10:15:28	Aaron	Travelling	Activity	STATE	130.321	235.294	104.973
12	2020-01-14 10:15:28	Aaron	Upper layer	Location	STATE	130.321	235.294	104.973
12	2020-01-14 10:15:28	Aaron	Visitors	Visitors	STATE	179.775	333.57	153.795
12	2020-01-14 10:15:28	Aaron	Visitors	Visitors	STATE	527.887	532.383	4.496
12	2020-01-14 10:15:28	Aaron	Travelling	Activity	STATE	610.537	701.333	90.796
12	2020-01-14 10:15:28	Aaron	Lower layer	Location	STATE	610.537	701.333	90.796
12	2020-01-14 10:15:28	Aaron	Visitors	Visitors	STATE	712.384	716.579	4.195
12	2020-01-14 10:15:28	Aaron	Visitors	Visitors	STATE	723.884	758.967	35.083
12	2020-01-14 10:23:12	Beth	Travelling	Activity	STATE	402.272	461.103	58.831
12	2020-01-14 10:23:12	Beth	Upper layer	Location	STATE	402.272	461.103	58.831
12	2020-01-14 10:23:12	Beth	Arapaima Physical Contact	Activity	STATE	408	409	1
12	2020-01-14 10:23:12	Beth	Travelling	Activity	STATE	855.238	867.993	12.755
12	2020-01-14 10:23:12	Beth	Lower layer	Location	STATE	855.238	871.367	16.129
12	2020-01-14 10:23:12	Beth	Station-holding	Activity	STATE	867.993	900	32.007
12	2020-01-14 10:23:12	Beth	Upper layer	Location	STATE	871.367	900	28.633
12	2020-01-14 10:23:12	Beth	Alligator Gar Physical Contact	Activity	STATE	872.377	875.176	2.799
12	2020-01-14 10:23:12	Beth	Travelling	Activity	STATE	900	900	0
12	2020-01-14 12:00:56	Casmir	Station-holding	Activity	STATE	0.336	161.225	160.889
12	2020-01-14 12:00:56	Casmir	Lower layer	Location	STATE	0.336	275.398	275.062
12	2020-01-14 12:00:56	Casmir	Visitors	Visitors	STATE	29.464	38.787	9.323
12	2020-01-14 12:00:56	Casmir	Visitors	Visitors	STATE	44.205	79.579	35.374
12	2020-01-14 12:00:56	Casmir	Visitors	Visitors	STATE	95.187	172.387	77.2
12	2020-01-14 12:00:56	Casmir	Travelling	Activity	STATE	161.225	275.398	114.173
12	2020-01-14 12:00:56	Casmir	Visitors	Visitors	STATE	225.52	245.422	19.902
12	2020-01-14 12:00:56	Casmir	Travelling	Activity	STATE	288.68	352.87	64.19
12	2020-01-14 12:00:56	Casmir	Lower layer	Location	STATE	288.68	653.962	365.282
12	2020-01-14 12:00:56	Casmir	Alligator Gar Physical Contact	Activity	STATE	337.942	343.215	5.273
12	2020-01-14 12:00:56	Casmir	Station-holding	Activity	STATE	352.87	393.907	41.037
12	2020-01-14 12:00:56	Casmir	Mouth opening	Activity	POINT	365.295	365.295	NA
12	2020-01-14 12:00:56	Casmir	Travelling	Activity	STATE	393.907	468.26	74.353
12	2020-01-14 12:00:56	Casmir	Arapaima Physical Contact	Activity	STATE	408	409	1
12	2020-01-14 12:00:56	Casmir	Station-holding	Activity	STATE	468.26	631.422	163.162
12	2020-01-14 12:00:56	Casmir	Alligator Gar Physical Contact	Activity	STATE	513.617	516.963	3.346
12	2020-01-14 12:00:56	Casmir	Alligator Gar Physical Contact	Activity	STATE	625.19	633.149	7.959
12	2020-01-14 12:00:56	Casmir	Travelling	Activity	STATE	631.422	888.784	257.362
12	2020-01-14 12:00:56	Casmir	Upper layer	Location	STATE	653.962	728.457	74.495
12	2020-01-14 12:00:56	Casmir	Breathing	Activity	POINT	694.814	694.814	NA
12	2020-01-14 12:00:56	Casmir	Visitors	Visitors	STATE	710.923	718.045	7.122
12	2020-01-14 12:00:56	Casmir	Visitors	Visitors	STATE	723.104	788.615	65.511
12	2020-01-14 12:00:56	Casmir	Lower layer	Location	STATE	728.457	798.694	70.237
12	2020-01-14 12:00:56	Casmir	Alligator Gar Physical Contact	Activity	STATE	740.182	741.515	1.333
12	2020-01-14 12:00:56	Casmir	Upper layer	Location	STATE	798.694	818.628	19.934
12	2020-01-14 12:00:56	Casmir	Lower layer	Location	STATE	818.628	900	81.372
12	2020-01-14 12:00:56	Casmir	Alligator Gar Physical Contact	Activity	STATE	823.267	824.631	1.364
12	2020-01-14 12:00:56	Casmir	Alligator Gar Physical Contact	Activity	STATE	870.542	873.975	3.433
12	2020-01-14 12:00:56	Casmir	Station-holding	Activity	STATE	888.784	900	11.216
13	2020-07-17 11:29:55	Casmir	Travelling	Activity	STATE	0	10.662	10.662
13	2020-07-17 11:29:55	Casmir	Upper layer	Location	STATE	0	171.449	171.449
13	2020-07-17 11:29:55	Casmir	Station-holding	Activity	STATE	10.662	40.298	29.636
13	2020-07-17 11:29:55	Casmir	Travelling	Activity	STATE	40.298	45.191	4.893
13	2020-07-17 11:29:55	Casmir	Station-holding	Activity	STATE	45.191	87.988	42.797
13	2020-07-17 11:29:55	Casmir	Travelling	Activity	STATE	87.988	192.836	104.848
13	2020-07-17 11:29:55	Casmir	Breathing	Activity	POINT	158.684	158.684	NA
13	2020-07-17 11:29:55	Casmir	Lower layer	Location	STATE	171.449	711.983	540.534
13	2020-07-17 11:29:55	Casmir	Station-holding	Activity	STATE	192.836	228.496	35.66
13	2020-07-17 11:29:55	Casmir	Travelling	Activity	STATE	228.496	252.881	24.385
13	2020-07-17 11:29:55	Casmir	Station-holding	Activity	STATE	252.881	306.708	53.827
13	2020-07-17 11:29:55	Casmir	Travelling	Activity	STATE	306.708	381.441	74.733
13	2020-07-17 11:29:55	Casmir	Station-holding	Activity	STATE	381.441	393.251	11.81
13	2020-07-17 11:29:55	Casmir	Travelling	Activity	STATE	393.251	407.772	14.521
13	2020-07-17 11:29:55	Casmir	Station-holding	Activity	STATE	407.772	477.263	69.491
13	2020-07-17 11:29:55	Casmir	Travelling	Activity	STATE	477.263	900	422.737
13	2020-07-17 11:29:55	Casmir	Upper layer	Location	STATE	711.983	745.977	33.994
13	2020-07-17 11:29:55	Casmir	Lower layer	Location	STATE	745.977	765.476	19.499
13	2020-07-17 11:29:55	Casmir	Upper layer	Location	STATE	765.476	900	134.524
13	2020-07-17 11:29:55	Casmir	Mouth opening	Activity	POINT	852.715	852.715	NA
14	2020-01-23 17:01:13	Beth	Travelling	Activity	STATE	0	247.957	247.957
14	2020-01-23 17:01:13	Beth	Lower layer	Location	STATE	0	247.957	247.957
14	2020-01-23 17:01:13	Beth	Arapaima Physical Contact	Activity	STATE	51.427	58.675	7.248
14	2020-01-23 17:01:13	Beth	Arapaima Physical Contact	Activity	STATE	124.631	126.833	2.202
14	2020-01-23 17:01:13	Beth	Arapaima Physical Contact	Activity	STATE	140.247	151.997	11.75
14	2020-01-23 17:01:13	Beth	Other Physical Contact	Activity	STATE	204	205	1
14	2020-01-23 17:01:13	Aaron	Travelling	Activity	STATE	302.646	390.644	87.998
14	2020-01-23 17:01:13	Aaron	Lower layer	Location	STATE	302.646	390.644	87.998
14	2020-01-23 17:01:13	Aaron	Arapaima Physical Contact	Activity	STATE	305.67	308.141	2.471
14	2020-01-23 17:01:13	Beth	Travelling	Activity	STATE	315	520.085	205.085
14	2020-01-23 17:01:13	Beth	Upper layer	Location	STATE	315	520.085	205.085
14	2020-01-23 17:01:13	Beth	Arapaima Physical Contact	Activity	STATE	328.054	329.675	1.621
14	2020-01-23 17:01:13	Beth	Arapaima Physical Contact	Activity	STATE	334.195	336.948	2.753
14	2020-01-23 17:01:13	Beth	Arapaima Physical Contact	Activity	STATE	399.032	408.108	9.076
14	2020-01-23 17:01:13	Beth	Travelling	Activity	STATE	598.829	850.582	251.753
14	2020-01-23 17:01:13	Beth	Upper layer	Location	STATE	598.829	683.583	84.754
14	2020-01-23 17:01:13	Beth	Arapaima Physical Contact	Activity	STATE	679.975	688.128	8.153
14	2020-01-23 17:01:13	Beth	Lower layer	Location	STATE	683.583	725.829	42.246
14	2020-01-23 17:01:13	Beth	Arapaima Physical Contact	Activity	STATE	695.672	700.713	5.041
14	2020-01-23 17:01:13	Beth	Upper layer	Location	STATE	725.829	807.582	81.753
14	2020-01-23 17:01:13	Beth	Lower layer	Location	STATE	807.582	817	9.418
14	2020-01-23 17:01:13	Beth	Upper layer	Location	STATE	817	850.582	33.582
14	2020-01-23 16:20:56	Casmir	Travelling	Activity	STATE	0	133.996	133.996
14	2020-01-23 16:20:56	Casmir	Upper layer	Location	STATE	0	57.686	57.686
14	2020-01-23 16:20:56	Casmir	Visitors	Visitors	STATE	18.788	85.105	66.317
14	2020-01-23 16:20:56	Casmir	Mouth opening	Activity	POINT	36.407	36.407	NA
14	2020-01-23 16:20:56	Casmir	Arapaima Physical Contact	Activity	STATE	51.427	58.675	7.248
14	2020-01-23 16:20:56	Casmir	Lower layer	Location	STATE	57.686	71.302	13.616
14	2020-01-23 16:20:56	Casmir	Upper layer	Location	STATE	71.302	93.594	22.292
14	2020-01-23 16:20:56	Casmir	Breathing	Activity	POINT	83.956	83.956	NA
14	2020-01-23 16:20:56	Casmir	Lower layer	Location	STATE	93.594	318.747	225.153
14	2020-01-23 16:20:56	Casmir	Arapaima Physical Contact	Activity	STATE	124.631	126.833	2.202
14	2020-01-23 16:20:56	Casmir	Station-holding	Activity	STATE	133.996	162.248	28.252
14	2020-01-23 16:20:56	Casmir	Arapaima Physical Contact	Activity	STATE	140.247	151.997	11.75
14	2020-01-23 16:20:56	Casmir	Travelling	Activity	STATE	162.248	467.73	305.482
14	2020-01-23 16:20:56	Casmir	Visitors	Visitors	STATE	162.757	205.785	43.028
14	2020-01-23 16:20:56	Casmir	Visitors	Visitors	STATE	292.573	352.62	60.047
14	2020-01-23 16:20:56	Casmir	Arapaima Physical Contact	Activity	STATE	305.67	308.141	2.471
14	2020-01-23 16:20:56	Casmir	Upper layer	Location	STATE	318.747	425.357	106.61
14	2020-01-23 16:20:56	Casmir	Arapaima Physical Contact	Activity	STATE	328.054	329.675	1.621
14	2020-01-23 16:20:56	Casmir	Arapaima Physical Contact	Activity	STATE	334.195	336.948	2.753
14	2020-01-23 16:20:56	Casmir	Visitors	Visitors	STATE	389.115	414.115	25
14	2020-01-23 16:20:56	Casmir	Arapaima Physical Contact	Activity	STATE	399.032	408.108	9.076
14	2020-01-23 16:20:56	Casmir	Lower layer	Location	STATE	425.357	434.558	9.201
14	2020-01-23 16:20:56	Casmir	Upper layer	Location	STATE	434.558	770.824	336.266
14	2020-01-23 16:20:56	Casmir	Station-holding	Activity	STATE	467.73	561.278	93.548
14	2020-01-23 16:20:56	Casmir	Travelling	Activity	STATE	561.278	591.558	30.28
14	2020-01-23 16:20:56	Casmir	Visitors	Visitors	STATE	586.705	600.259	13.554
14	2020-01-23 16:20:56	Casmir	Station-holding	Activity	STATE	591.558	635.252	43.694
14	2020-01-23 16:20:56	Casmir	Visitors	Visitors	STATE	630.811	712.003	81.192
14	2020-01-23 16:20:56	Casmir	Travelling	Activity	STATE	635.252	811.754	176.502
14	2020-01-23 16:20:56	Casmir	Arapaima Physical Contact	Activity	STATE	679.975	688.128	8.153
14	2020-01-23 16:20:56	Casmir	Arapaima Physical Contact	Activity	STATE	695.672	700.713	5.041
14	2020-01-23 16:20:56	Casmir	Lower layer	Location	STATE	770.824	795.362	24.538
14	2020-01-23 16:20:56	Casmir	Upper layer	Location	STATE	795.362	900	104.638
14	2020-01-23 16:20:56	Casmir	Station-holding	Activity	STATE	811.754	838.396	26.642
14	2020-01-23 16:20:56	Casmir	Travelling	Activity	STATE	838.396	900	61.604
14	2020-01-23 16:20:56	Casmir	Enrichment	Activity	STATE	892.104	900	7.896
15	2020-01-24 11:46:48	Aaron	Visitors	Visitors	STATE	28.525	67.052	38.527
15	2020-01-24 11:46:48	Aaron	Visitors	Visitors	STATE	74.607	78.081	3.474
15	2020-01-24 11:46:48	Aaron	Station-holding	Activity	STATE	162	329.151	167.151
15	2020-01-24 11:46:48	Aaron	Lower layer	Location	STATE	162	429.888	267.888
15	2020-01-24 11:46:48	Aaron	Visitors	Visitors	STATE	172.259	191.806	19.547
15	2020-01-24 11:46:48	Aaron	Visitors	Visitors	STATE	196.357	220.141	23.784
15	2020-01-24 11:46:48	Aaron	Mouth opening	Activity	POINT	249.973	249.973	NA
15	2020-01-24 11:46:48	Aaron	Other Physical Contact	Activity	STATE	290.053	292.933	2.88
15	2020-01-24 11:46:48	Aaron	Travelling	Activity	STATE	329.151	429.888	100.737
15	2020-01-24 11:46:48	Aaron	Visitors	Visitors	STATE	339.771	366.061	26.29
15	2020-01-24 11:46:48	Aaron	Travelling	Activity	STATE	533.732	549.594	15.862
15	2020-01-24 11:46:48	Aaron	Lower layer	Location	STATE	533.732	560.531	26.799
15	2020-01-24 11:46:48	Aaron	Alligator Gar Physical Contact	Activity	STATE	542.851	546.26	3.409
15	2020-01-24 11:46:48	Aaron	Station-holding	Activity	STATE	549.594	558.254	8.66
15	2020-01-24 11:46:48	Aaron	Travelling	Activity	STATE	558.254	610.926	52.672
15	2020-01-24 11:46:48	Aaron	Upper layer	Location	STATE	560.531	610.926	50.395
15	2020-01-24 11:46:48	Aaron	Alligator Gar Physical Contact	Activity	STATE	567.635	583.246	15.611
15	2020-01-24 11:46:48	Aaron	Visitors	Visitors	STATE	710.777	800.424	89.647
15	2020-01-24 11:46:48	Aaron	Travelling	Activity	STATE	727.69	793.504	65.814
15	2020-01-24 11:46:48	Aaron	Lower layer	Location	STATE	727.69	793.504	65.814
15	2020-01-24 11:46:48	Aaron	Alligator Gar Physical Contact	Activity	STATE	742.195	748.679	6.484
15	2020-01-24 11:46:48	Aaron	Alligator Gar Physical Contact	Activity	STATE	778.489	786.47	7.981
15	2020-01-24 11:46:48	Aaron	Arapaima Physical Contact	Activity	STATE	784.202	785.527	1.325
15	2020-01-24 11:46:48	Aaron	Travelling	Activity	STATE	855.22	900	44.78
15	2020-01-24 11:46:48	Aaron	Lower layer	Location	STATE	855.22	878.875	23.655
15	2020-01-24 11:46:48	Aaron	Alligator Gar Physical Contact	Activity	STATE	860.902	868.886	7.984
15	2020-01-24 11:46:48	Aaron	Upper layer	Location	STATE	878.875	900	21.125
15	2020-01-24 11:18:30	Casmir	Station-holding	Activity	STATE	0	16	16
15	2020-01-24 11:18:30	Casmir	Upper layer	Location	STATE	0	155.934	155.934
15	2020-01-24 11:18:30	Casmir	Travelling	Activity	STATE	16	210.934	194.934
15	2020-01-24 11:18:30	Casmir	Visitors	Visitors	STATE	49.221	78.177	28.956
15	2020-01-24 11:18:30	Casmir	Breathing	Activity	POINT	140.833	140.833	NA
15	2020-01-24 11:18:30	Casmir	Lower layer	Location	STATE	155.934	561.308	405.374
15	2020-01-24 11:18:30	Casmir	Visitors	Visitors	STATE	167.532	223.61	56.078
15	2020-01-24 11:18:30	Casmir	Alligator Gar Physical Contact	Activity	STATE	181.074	182.795	1.721
15	2020-01-24 11:18:30	Casmir	Alligator Gar Physical Contact	Activity	STATE	196.9	201.796	4.896
15	2020-01-24 11:18:30	Casmir	Station-holding	Activity	STATE	210.934	269.701	58.767
15	2020-01-24 11:18:30	Casmir	Travelling	Activity	STATE	269.701	278.822	9.121
15	2020-01-24 11:18:30	Casmir	Station-holding	Activity	STATE	278.822	351.39	72.568
15	2020-01-24 11:18:30	Casmir	Visitors	Visitors	STATE	329.616	366.929	37.313
15	2020-01-24 11:18:30	Casmir	Alligator Gar Physical Contact	Activity	STATE	345.285	346.285	1
15	2020-01-24 11:18:30	Casmir	Travelling	Activity	STATE	351.39	468.672	117.282
15	2020-01-24 11:18:30	Casmir	Station-holding	Activity	STATE	468.672	555.984	87.312
15	2020-01-24 11:18:30	Casmir	Alligator Gar Physical Contact	Activity	STATE	553.523	557.007	3.484
15	2020-01-24 11:18:30	Casmir	Travelling	Activity	STATE	555.984	618.605	62.621
15	2020-01-24 11:18:30	Casmir	Upper layer	Location	STATE	561.308	593.401	32.093
15	2020-01-24 11:18:30	Casmir	Breathing	Activity	POINT	588.919	588.919	NA
15	2020-01-24 11:18:30	Casmir	Lower layer	Location	STATE	593.401	900	306.599
15	2020-01-24 11:18:30	Casmir	Station-holding	Activity	STATE	618.605	635.475	16.87
15	2020-01-24 11:18:30	Casmir	Travelling	Activity	STATE	635.475	675.805	40.33
15	2020-01-24 11:18:30	Casmir	Station-holding	Activity	STATE	675.805	690.698	14.893
15	2020-01-24 11:18:30	Casmir	Travelling	Activity	STATE	690.698	696.151	5.453
15	2020-01-24 11:18:30	Casmir	Station-holding	Activity	STATE	696.151	759.986	63.835
15	2020-01-24 11:18:30	Casmir	Visitors	Visitors	STATE	741.608	811.825	70.217
15	2020-01-24 11:18:30	Casmir	Travelling	Activity	STATE	759.986	781.02	21.034
15	2020-01-24 11:18:30	Casmir	Station-holding	Activity	STATE	781.02	843.782	62.762
15	2020-01-24 11:18:30	Casmir	Arapaima Physical Contact	Activity	STATE	784.202	785.527	1.325
15	2020-01-24 11:18:30	Casmir	Travelling	Activity	STATE	843.782	870.724	26.942
15	2020-01-24 11:18:30	Casmir	Station-holding	Activity	STATE	870.724	886.48	15.756
15	2020-01-24 11:18:30	Casmir	Travelling	Activity	STATE	886.48	900	13.52
16	2020-03-11 12:56:48	Aaron	Travelling	Activity	STATE	0	232.58	232.58
16	2020-03-11 12:56:48	Aaron	Lower layer	Location	STATE	0	71.181	71.181
16	2020-03-11 12:56:48	Aaron	Upper layer	Location	STATE	71.181	119.609	48.428
16	2020-03-11 12:56:48	Aaron	Arapaima Physical Contact	Activity	STATE	82.284	83.864	1.58
16	2020-03-11 12:56:48	Aaron	Arapaima Physical Contact	Activity	STATE	107.612	111.11	3.498
16	2020-03-11 12:56:48	Aaron	Lower layer	Location	STATE	119.609	159.597	39.988
16	2020-03-11 12:56:48	Aaron	Upper layer	Location	STATE	159.597	232.58	72.983
16	2020-03-11 12:56:48	Aaron	Mouth opening	Activity	POINT	165.42	165.42	NA
16	2020-03-11 12:56:48	Aaron	Arapaima Physical Contact	Activity	STATE	179.282	188.371	9.089
16	2020-03-11 12:56:48	Aaron	Arapaima Physical Contact	Activity	STATE	196.378	201.005	4.627
16	2020-03-11 12:56:48	Aaron	Alligator Gar Physical Contact	Activity	STATE	213.03	219.905	6.875
16	2020-03-11 11:24:24	Beth	Travelling	Activity	STATE	50	216	166
16	2020-03-11 11:24:24	Beth	Upper layer	Location	STATE	50	173	123
16	2020-03-11 11:24:24	Beth	Arapaima Physical Contact	Activity	STATE	82.284	83.864	1.58
16	2020-03-11 11:24:24	Beth	Arapaima Physical Contact	Activity	STATE	106.026	107.247	1.221
16	2020-03-11 11:24:24	Beth	Arapaima Physical Contact	Activity	STATE	107.612	111.11	3.498
16	2020-03-11 11:24:24	Beth	Arapaima Physical Contact	Activity	STATE	140.766	147	6.234
16	2020-03-11 11:24:24	Beth	Mouth opening	Activity	POINT	154	154	NA
16	2020-03-11 11:24:24	Beth	Lower layer	Location	STATE	173	216	43
16	2020-03-11 11:24:24	Beth	Arapaima Physical Contact	Activity	STATE	182	187.091	5.091
16	2020-03-11 11:24:24	Beth	Travelling	Activity	STATE	336.464	703.924	367.46
16	2020-03-11 11:24:24	Beth	Lower layer	Location	STATE	336.464	387	50.536
16	2020-03-11 11:24:24	Beth	Upper layer	Location	STATE	387	412	25
16	2020-03-11 11:24:24	Beth	Lower layer	Location	STATE	412	422.618	10.618
16	2020-03-11 11:24:24	Beth	Upper layer	Location	STATE	422.618	703.924	281.306
16	2020-03-11 11:24:24	Beth	Arapaima Physical Contact	Activity	STATE	445.182	446.571	1.389
16	2020-03-11 11:24:24	Beth	Arapaima Physical Contact	Activity	STATE	454.042	460.484	6.442
16	2020-03-11 11:24:24	Beth	Arapaima Physical Contact	Activity	STATE	464.484	471.103	6.619
16	2020-03-11 11:24:24	Beth	Arapaima Physical Contact	Activity	STATE	484.729	487.72	2.991
16	2020-03-11 11:24:24	Beth	Arapaima Physical Contact	Activity	STATE	507.717	509.85	2.133
16	2020-03-11 11:24:24	Beth	Alligator Gar Physical Contact	Activity	STATE	582.26	583.836	1.576
16	2020-03-11 11:24:24	Beth	Arapaima Physical Contact	Activity	STATE	668.523	671.865	3.342
16	2020-03-11 11:24:24	Beth	Travelling	Activity	STATE	812.681	900	87.319
16	2020-03-11 11:24:24	Beth	Upper layer	Location	STATE	812.681	867.379	54.698
16	2020-03-11 11:24:24	Beth	Arapaima Physical Contact	Activity	STATE	863.83	879.649	15.819
16	2020-03-11 11:24:24	Beth	Lower layer	Location	STATE	867.379	885.013	17.634
16	2020-03-11 11:24:24	Beth	Alligator Gar Physical Contact	Activity	STATE	873.485	881.88	8.395
16	2020-03-11 11:24:24	Beth	Upper layer	Location	STATE	885.013	900	14.987
16	2020-03-11 12:26:12	Casmir	Travelling	Activity	STATE	0	192.907	192.907
16	2020-03-11 12:26:12	Casmir	Upper layer	Location	STATE	0	765.379	765.379
16	2020-03-11 12:26:12	Casmir	Arapaima Physical Contact	Activity	STATE	106.026	107.247	1.221
16	2020-03-11 12:26:12	Casmir	Alligator Gar Physical Contact	Activity	STATE	136.498	140.592	4.094
16	2020-03-11 12:26:12	Casmir	Arapaima Physical Contact	Activity	STATE	140.766	147	6.234
16	2020-03-11 12:26:12	Casmir	Arapaima Physical Contact	Activity	STATE	179.282	188.371	9.089
16	2020-03-11 12:26:12	Casmir	Station-holding	Activity	STATE	192.907	210.794	17.887
16	2020-03-11 12:26:12	Casmir	Arapaima Physical Contact	Activity	STATE	196.378	201.005	4.627
16	2020-03-11 12:26:12	Casmir	Travelling	Activity	STATE	210.794	289.725	78.931
16	2020-03-11 12:26:12	Casmir	Alligator Gar Physical Contact	Activity	STATE	253.195	254.933	1.738
16	2020-03-11 12:26:12	Casmir	Station-holding	Activity	STATE	289.725	303.138	13.413
16	2020-03-11 12:26:12	Casmir	Travelling	Activity	STATE	303.138	379.059	75.921
16	2020-03-11 12:26:12	Casmir	Station-holding	Activity	STATE	379.059	406.48	27.421
16	2020-03-11 12:26:12	Casmir	Travelling	Activity	STATE	406.48	620.188	213.708
16	2020-03-11 12:26:12	Casmir	Mouth opening	Activity	POINT	430.853	430.853	NA
16	2020-03-11 12:26:12	Casmir	Arapaima Physical Contact	Activity	STATE	445.182	446.571	1.389
16	2020-03-11 12:26:12	Casmir	Arapaima Physical Contact	Activity	STATE	454.042	460.484	6.442
16	2020-03-11 12:26:12	Casmir	Arapaima Physical Contact	Activity	STATE	464.484	471.103	6.619
16	2020-03-11 12:26:12	Casmir	Arapaima Physical Contact	Activity	STATE	484.729	487.72	2.991
16	2020-03-11 12:26:12	Casmir	Arapaima Physical Contact	Activity	STATE	507.717	509.85	2.133
16	2020-03-11 12:26:12	Casmir	Station-holding	Activity	STATE	620.188	632.872	12.684
16	2020-03-11 12:26:12	Casmir	Travelling	Activity	STATE	632.872	900	267.128
16	2020-03-11 12:26:12	Casmir	Arapaima Physical Contact	Activity	STATE	668.523	671.865	3.342
16	2020-03-11 12:26:12	Casmir	Breathing	Activity	POINT	747.439	747.439	NA
16	2020-03-11 12:26:12	Casmir	Lower layer	Location	STATE	765.379	900	134.621
16	2020-03-11 12:26:12	Casmir	Alligator Gar Physical Contact	Activity	STATE	845.244	855.537	10.293
16	2020-03-11 12:26:12	Casmir	Arapaima Physical Contact	Activity	STATE	863.83	879.649	15.819
16	2020-03-11 12:26:12	Casmir	Alligator Gar Physical Contact	Activity	STATE	877.317	879.615	2.298
17	2020-03-18 08:51:43	Aaron	Travelling	Activity	STATE	0	64.687	64.687
17	2020-03-18 08:51:43	Aaron	Upper layer	Location	STATE	0	64.687	64.687
17	2020-03-18 08:51:43	Aaron	Travelling	Activity	STATE	155.987	328.407	172.42
17	2020-03-18 08:51:43	Aaron	Upper layer	Location	STATE	155.987	177.68	21.693
17	2020-03-18 08:51:43	Aaron	Lower layer	Location	STATE	177.68	307.86	130.18
17	2020-03-18 08:51:43	Aaron	Upper layer	Location	STATE	307.86	328.407	20.547
17	2020-03-18 08:51:43	Aaron	Travelling	Activity	STATE	438.771	565.379	126.608
17	2020-03-18 08:51:43	Aaron	Upper layer	Location	STATE	438.771	553.733	114.962
17	2020-03-18 08:51:43	Aaron	Lower layer	Location	STATE	553.733	611.484	57.751
17	2020-03-18 08:51:43	Aaron	Station-holding	Activity	STATE	565.379	572.621	7.242
17	2020-03-18 08:51:43	Aaron	Travelling	Activity	STATE	572.621	687.681	115.06
17	2020-03-18 08:51:43	Aaron	Arapaima Physical Contact	Activity	STATE	586.563	587.821	1.258
17	2020-03-18 08:51:43	Aaron	Arapaima Physical Contact	Activity	STATE	590.321	593.963	3.642
17	2020-03-18 08:51:43	Aaron	Arapaima Physical Contact	Activity	STATE	597.33	598.829	1.499
17	2020-03-18 08:51:43	Aaron	Upper layer	Location	STATE	611.484	687.681	76.197
17	2020-03-18 08:51:43	Aaron	Arapaima Physical Contact	Activity	STATE	660.679	662.996	2.317
17	2020-03-18 08:51:43	Aaron	Travelling	Activity	STATE	826.979	900	73.021
17	2020-03-18 08:51:43	Aaron	Upper layer	Location	STATE	826.979	900	73.021
17	2020-03-18 08:51:43	Aaron	Alligator Gar Physical Contact	Activity	STATE	832.528	833.691	1.163
17	2020-03-18 08:52:35	Casmir	Travelling	Activity	STATE	0	353.822	353.822
17	2020-03-18 08:52:35	Casmir	Upper layer	Location	STATE	0	486.557	486.557
17	2020-03-18 08:52:35	Casmir	Station-holding	Activity	STATE	353.822	367.255	13.433
17	2020-03-18 08:52:35	Casmir	Travelling	Activity	STATE	367.255	534.241	166.986
17	2020-03-18 08:52:35	Casmir	Mouth opening	Activity	POINT	405.715	405.715	NA
17	2020-03-18 08:52:35	Casmir	Breathing	Activity	POINT	461.95	461.95	NA
17	2020-03-18 08:52:35	Casmir	Lower layer	Location	STATE	486.557	599.061	112.504
17	2020-03-18 08:52:35	Casmir	Station-holding	Activity	STATE	534.241	579.04	44.799
17	2020-03-18 08:52:35	Casmir	Travelling	Activity	STATE	579.04	844.208	265.168
17	2020-03-18 08:52:35	Casmir	Arapaima Physical Contact	Activity	STATE	586.563	587.821	1.258
17	2020-03-18 08:52:35	Casmir	Arapaima Physical Contact	Activity	STATE	590.321	593.963	3.642
17	2020-03-18 08:52:35	Casmir	Arapaima Physical Contact	Activity	STATE	597.33	598.829	1.499
17	2020-03-18 08:52:35	Casmir	Upper layer	Location	STATE	599.061	607.939	8.878
17	2020-03-18 08:52:35	Casmir	Lower layer	Location	STATE	607.939	868.676	260.737
17	2020-03-18 08:52:35	Casmir	Alligator Gar Physical Contact	Activity	STATE	640.567	644.556	3.989
17	2020-03-18 08:52:35	Casmir	Arapaima Physical Contact	Activity	STATE	660.679	662.996	2.317
17	2020-03-18 08:52:35	Casmir	Alligator Gar Physical Contact	Activity	STATE	716.876	727.706	10.83
17	2020-03-18 08:52:35	Casmir	Alligator Gar Physical Contact	Activity	STATE	742.177	742.823	0.646
17	2020-03-18 08:52:35	Casmir	Alligator Gar Physical Contact	Activity	STATE	768.421	783.144	14.723
17	2020-03-18 08:52:35	Casmir	Station-holding	Activity	STATE	844.208	857.363	13.155
17	2020-03-18 08:52:35	Casmir	Travelling	Activity	STATE	857.363	900	42.637
17	2020-03-18 08:52:35	Casmir	Upper layer	Location	STATE	868.676	900	31.324
18	2020-05-05 11:25:27	Aaron	Travelling	Activity	STATE	715.338	774.081	58.743
18	2020-05-05 11:25:27	Aaron	Upper layer	Location	STATE	715.338	774.081	58.743
18	2020-05-05 11:25:27	Aaron	Arapaima Physical Contact	Activity	STATE	718.582	722.082	3.5
18	2020-05-05 11:28:53	Beth	Travelling	Activity	STATE	0	85.102	85.102
18	2020-05-05 11:28:53	Beth	Upper layer	Location	STATE	0	85.102	85.102
18	2020-05-05 11:28:53	Beth	Arapaima Physical Contact	Activity	STATE	30.607	50.603	19.996
18	2020-05-05 11:28:53	Beth	Travelling	Activity	STATE	186.852	348.124	161.272
18	2020-05-05 11:28:53	Beth	Upper layer	Location	STATE	186.852	348.124	161.272
18	2020-05-05 11:28:53	Beth	Arapaima Physical Contact	Activity	STATE	193.704	201.18	7.476
18	2020-05-05 11:28:53	Beth	Arapaima Physical Contact	Activity	STATE	281.614	283.373	1.759
18	2020-05-05 11:28:53	Beth	Travelling	Activity	STATE	431.085	583.082	151.997
18	2020-05-05 11:28:53	Beth	Upper layer	Location	STATE	431.085	583.082	151.997
18	2020-05-05 11:28:53	Beth	Arapaima Physical Contact	Activity	STATE	456.832	458.832	2
18	2020-05-05 11:28:53	Beth	Arapaima Physical Contact	Activity	STATE	569.14	570.833	1.693
18	2020-05-05 11:28:53	Beth	Arapaima Physical Contact	Activity	STATE	573.082	578.582	5.5
18	2020-05-05 11:28:53	Beth	Travelling	Activity	STATE	704.332	801.585	97.253
18	2020-05-05 11:28:53	Beth	Upper layer	Location	STATE	704.332	801.585	97.253
18	2020-05-05 11:28:53	Beth	Alligator Gar Physical Contact	Activity	STATE	712.585	719.333	6.748
18	2020-05-05 11:28:53	Beth	Arapaima Physical Contact	Activity	STATE	718.582	722.082	3.5
18	2020-05-05 11:27:09	Casmir	Travelling	Activity	STATE	0	182.051	182.051
18	2020-05-05 11:27:09	Casmir	Upper layer	Location	STATE	0	900	900
18	2020-05-05 11:27:09	Casmir	Arapaima Physical Contact	Activity	STATE	30.607	50.603	19.996
18	2020-05-05 11:27:09	Casmir	Alligator Gar Physical Contact	Activity	STATE	59.738	60.852	1.114
18	2020-05-05 11:27:09	Casmir	Alligator Gar Physical Contact	Activity	STATE	66.6	68.351	1.751
18	2020-05-05 11:27:09	Casmir	Alligator Gar Physical Contact	Activity	STATE	69.602	70.851	1.249
18	2020-05-05 11:27:09	Casmir	Mouth opening	Activity	POINT	93.996	93.996	NA
18	2020-05-05 11:27:09	Casmir	Station-holding	Activity	STATE	182.051	192.514	10.463
18	2020-05-05 11:27:09	Casmir	Travelling	Activity	STATE	192.514	543.809	351.295
18	2020-05-05 11:27:09	Casmir	Arapaima Physical Contact	Activity	STATE	193.704	201.18	7.476
18	2020-05-05 11:27:09	Casmir	Mouth opening	Activity	POINT	215.721	215.721	NA
18	2020-05-05 11:27:09	Casmir	Arapaima Physical Contact	Activity	STATE	281.614	283.373	1.759
18	2020-05-05 11:27:09	Casmir	Alligator Gar Physical Contact	Activity	STATE	295.372	296.122	0.75
18	2020-05-05 11:27:09	Casmir	Alligator Gar Physical Contact	Activity	STATE	298.373	301.824	3.451
18	2020-05-05 11:27:09	Casmir	Breathing	Activity	POINT	378.667	378.667	NA
18	2020-05-05 11:27:09	Casmir	Arapaima Physical Contact	Activity	STATE	456.832	458.832	2
18	2020-05-05 11:27:09	Casmir	Station-holding	Activity	STATE	543.809	564.441	20.632
18	2020-05-05 11:27:09	Casmir	Travelling	Activity	STATE	564.441	641.874	77.433
18	2020-05-05 11:27:09	Casmir	Arapaima Physical Contact	Activity	STATE	569.14	570.833	1.693
18	2020-05-05 11:27:09	Casmir	Arapaima Physical Contact	Activity	STATE	573.082	578.582	5.5
18	2020-05-05 11:27:09	Casmir	Alligator Gar Physical Contact	Activity	STATE	586.257	587.142	0.885
18	2020-05-05 11:27:09	Casmir	Station-holding	Activity	STATE	641.874	653.831	11.957
18	2020-05-05 11:27:09	Casmir	Travelling	Activity	STATE	653.831	696.643	42.812
18	2020-05-05 11:27:09	Casmir	Station-holding	Activity	STATE	696.643	715.583	18.94
18	2020-05-05 11:27:09	Casmir	Travelling	Activity	STATE	715.583	771.14	55.557
18	2020-05-05 11:27:09	Casmir	Alligator Gar Physical Contact	Activity	STATE	760.582	762.582	2
18	2020-05-05 11:27:09	Casmir	Station-holding	Activity	STATE	771.14	801.082	29.942
18	2020-05-05 11:27:09	Casmir	Travelling	Activity	STATE	801.082	900	98.918

## Sheet: Test
Observation #	Observation date	Subject	Behavior	Behavioral category	Behavior type	Start (s)	Stop (s)	Duration (s)
1	2020-06-23 11:51:55	Aaron	Travelling	Activity	STATE	493.504	562.509	69.005
1	2020-06-23 11:51:55	Aaron	Upper layer	Location	STATE	493.504	533.314	39.81
1	2020-06-23 11:51:55	Aaron	Lower layer	Location	STATE	533.314	582.252	48.938
1	2020-06-23 11:51:55	Aaron	Arapaima	Activity	STATE	536.752	538.254	1.502
1	2020-06-23 11:51:55	Aaron	Station-holding	Activity	STATE	562.509	574.804	12.295
1	2020-06-23 11:51:55	Aaron	Travelling	Activity	STATE	574.804	601.76	26.956
1	2020-06-23 11:51:55	Aaron	Upper layer	Location	STATE	582.252	601.76	19.508
1	2020-06-23 11:51:55	Aaron	Travelling	Activity	STATE	789.852	900	110.148
1	2020-06-23 11:51:55	Aaron	Upper layer	Location	STATE	789.852	887.001	97.149
1	2020-06-23 11:51:55	Aaron	Gar	Activity	STATE	793.753	795.203	1.45
1	2020-06-23 11:51:55	Aaron	Lower layer	Location	STATE	887.001	900	12.999
1	2020-06-23 11:51:55	Aaron	Arapaima	Activity	STATE	891.911	894.758	2.847
1	2020-06-23 11:52:14	Beth	Travelling	Activity	STATE	294.254	378.054	83.8
1	2020-06-23 11:52:14	Beth	Upper layer	Location	STATE	294.254	378.054	83.8
1	2020-06-23 11:52:14	Beth	Arapaima	Activity	STATE	340.603	348.955	8.352
1	2020-06-23 11:52:14	Beth	Travelling	Activity	STATE	599.951	661.853	61.902
1	2020-06-23 11:52:14	Beth	Lower layer	Location	STATE	599.951	604.652	4.701
1	2020-06-23 11:52:14	Beth	Upper layer	Location	STATE	604.652	617.052	12.4
1	2020-06-23 11:52:14	Beth	Lower layer	Location	STATE	617.052	628.552	11.5
1	2020-06-23 11:52:14	Beth	Upper layer	Location	STATE	628.552	653.301	24.749
1	2020-06-23 11:52:14	Beth	Breathing	Activity	POINT	645.951	645.951	NA
1	2020-06-23 11:52:14	Beth	Mouth opening	Activity	POINT	648.05	648.05	NA
1	2020-06-23 11:52:14	Beth	Lower layer	Location	STATE	653.301	721.674	68.373
1	2020-06-23 11:52:14	Beth	Station-holding	Activity	STATE	661.853	672.952	11.099
1	2020-06-23 11:52:14	Beth	Travelling	Activity	STATE	672.952	721.674	48.722
1	2020-06-23 11:52:14	Beth	Gar	Activity	STATE	702.354	708.352	5.998
1	2020-06-23 11:52:14	Beth	Travelling	Activity	STATE	885.603	900	14.397
1	2020-06-23 11:52:14	Beth	Upper layer	Location	STATE	885.603	900	14.397
1	2020-06-23 11:52:14	Beth	Gar	Activity	STATE	898.852	899.803	0.951
1	2020-06-23 11:55:41	Casmir	Travelling	Activity	STATE	0	44.807	44.807
1	2020-06-23 11:55:41	Casmir	Upper layer	Location	STATE	0	85.103	85.103
1	2020-06-23 11:55:41	Casmir	Station-holding	Activity	STATE	44.807	60.252	15.445
1	2020-06-23 11:55:41	Casmir	Travelling	Activity	STATE	60.252	250.852	190.6
1	2020-06-23 11:55:41	Casmir	Lower layer	Location	STATE	85.103	98.903	13.8
1	2020-06-23 11:55:41	Casmir	Upper layer	Location	STATE	98.903	250.852	151.949
1	2020-06-23 11:55:41	Casmir	Gar	Activity	STATE	214.95	221.551	6.601
1	2020-06-23 11:55:41	Casmir	Travelling	Activity	STATE	265.102	620.009	354.907
1	2020-06-23 11:55:41	Casmir	Lower layer	Location	STATE	265.102	272.952	7.85
1	2020-06-23 11:55:41	Casmir	Upper layer	Location	STATE	272.952	642.556	369.604
1	2020-06-23 11:55:41	Casmir	Arapaima	Activity	STATE	340.603	348.955	8.352
1	2020-06-23 11:55:41	Casmir	Mouth opening	Activity	POINT	448.012	448.012	NA
1	2020-06-23 11:55:41	Casmir	Mouth opening	Activity	POINT	517.79	517.79	NA
1	2020-06-23 11:55:41	Casmir	Arapaima	Activity	STATE	536.752	538.254	1.502
1	2020-06-23 11:55:41	Casmir	Station-holding	Activity	STATE	620.009	637.553	17.544
1	2020-06-23 11:55:41	Casmir	Travelling	Activity	STATE	637.553	642.556	5.003
1	2020-06-23 11:55:41	Casmir	Travelling	Activity	STATE	763.456	838.56	75.104
1	2020-06-23 11:55:41	Casmir	Lower layer	Location	STATE	763.456	769.455	5.999
1	2020-06-23 11:55:41	Casmir	Upper layer	Location	STATE	769.455	813.456	44.001
1	2020-06-23 11:55:41	Casmir	Breathing	Activity	POINT	802.356	802.356	NA
1	2020-06-23 11:55:41	Casmir	Lower layer	Location	STATE	813.456	900	86.544
1	2020-06-23 11:55:41	Casmir	Station-holding	Activity	STATE	838.56	900	61.44
1	2020-06-23 11:55:41	Casmir	Arapaima	Activity	STATE	891.911	894.758	2.847
2	2020-06-26 10:20:40	Aaron	Travelling	Activity	STATE	187.902	397.852	209.95
2	2020-06-26 10:20:40	Aaron	Lower layer	Location	STATE	187.902	295.357	107.455
2	2020-06-26 10:20:40	Aaron	Arapaima	Activity	STATE	291.352	293.152	1.8
2	2020-06-26 10:20:40	Aaron	Upper layer	Location	STATE	295.357	307.405	12.048
2	2020-06-26 10:20:40	Aaron	Lower layer	Location	STATE	307.405	329.952	22.547
2	2020-06-26 10:20:40	Aaron	Upper layer	Location	STATE	329.952	342.102	12.15
2	2020-06-26 10:20:40	Aaron	Arapaima	Activity	STATE	339.751	340.252	0.501
2	2020-06-26 10:20:40	Aaron	Lower layer	Location	STATE	342.102	389.204	47.102
2	2020-06-26 10:20:40	Aaron	Arapaima	Activity	STATE	347.252	348.501	1.249
2	2020-06-26 10:20:40	Aaron	Upper layer	Location	STATE	389.204	422.453	33.249
2	2020-06-26 10:20:40	Aaron	Station-holding	Activity	STATE	397.852	410.102	12.25
2	2020-06-26 10:20:40	Aaron	Travelling	Activity	STATE	410.102	463.604	53.502
2	2020-06-26 10:20:40	Aaron	Lower layer	Location	STATE	422.453	454.252	31.799
2	2020-06-26 10:20:40	Aaron	Upper layer	Location	STATE	454.252	489.352	35.1
2	2020-06-26 10:20:40	Aaron	Station-holding	Activity	STATE	463.604	475.553	11.949
2	2020-06-26 10:20:40	Aaron	Travelling	Activity	STATE	475.553	485.903	10.35
2	2020-06-26 10:20:40	Aaron	Station-holding	Activity	STATE	485.903	573.302	87.399
2	2020-06-26 10:20:40	Aaron	Lower layer	Location	STATE	489.352	560.002	70.65
2	2020-06-26 10:20:40	Aaron	Upper layer	Location	STATE	560.002	627.197	67.195
2	2020-06-26 10:20:40	Aaron	Travelling	Activity	STATE	573.302	649.253	75.951
2	2020-06-26 10:20:40	Aaron	Arapaima	Activity	STATE	612.152	620.202	8.05
2	2020-06-26 10:20:40	Aaron	Lower layer	Location	STATE	627.197	647.903	20.706
2	2020-06-26 10:20:40	Aaron	Upper layer	Location	STATE	647.903	677.605	29.702
2	2020-06-26 10:20:40	Aaron	Station-holding	Activity	STATE	649.253	659.454	10.201
2	2020-06-26 10:20:40	Aaron	Arapaima	Activity	STATE	658.356	659.502	1.146
2	2020-06-26 10:20:40	Aaron	Travelling	Activity	STATE	659.454	741.352	81.898
2	2020-06-26 10:20:40	Aaron	Arapaima	Activity	STATE	662.353	662.952	0.599
2	2020-06-26 10:20:40	Aaron	Lower layer	Location	STATE	677.605	684.706	7.101
2	2020-06-26 10:20:40	Aaron	Arapaima	Activity	STATE	679.355	680.354	0.999
2	2020-06-26 10:20:40	Aaron	Upper layer	Location	STATE	684.706	705.102	20.396
2	2020-06-26 10:20:40	Aaron	Lower layer	Location	STATE	705.102	729.352	24.25
2	2020-06-26 10:20:40	Aaron	Arapaima	Activity	STATE	710.452	713.002	2.55
2	2020-06-26 10:20:40	Aaron	Arapaima	Activity	STATE	718.95	724.78	5.83
2	2020-06-26 10:20:40	Aaron	Upper layer	Location	STATE	729.352	741.352	12
2	2020-06-26 10:22:24	Casmir	Travelling	Activity	STATE	0	190.452	190.452
2	2020-06-26 10:22:24	Casmir	Upper layer	Location	STATE	0	169.352	169.352
2	2020-06-26 10:22:24	Casmir	Breathing	Activity	POINT	143.502	143.502	NA
2	2020-06-26 10:22:24	Casmir	Lower layer	Location	STATE	169.352	395.707	226.355
2	2020-06-26 10:22:24	Casmir	Station-holding	Activity	STATE	190.452	202.202	11.75
2	2020-06-26 10:22:24	Casmir	Travelling	Activity	STATE	202.202	466.852	264.65
2	2020-06-26 10:22:24	Casmir	Arapaima	Activity	STATE	291.352	293.152	1.8
2	2020-06-26 10:22:24	Casmir	Arapaima	Activity	STATE	339.751	340.252	0.501
2	2020-06-26 10:22:24	Casmir	Arapaima	Activity	STATE	347.252	348.501	1.249
2	2020-06-26 10:22:24	Casmir	Upper layer	Location	STATE	395.707	433.352	37.645
2	2020-06-26 10:22:24	Casmir	Lower layer	Location	STATE	433.352	489.804	56.452
2	2020-06-26 10:22:24	Casmir	Station-holding	Activity	STATE	466.852	482.602	15.75
2	2020-06-26 10:22:24	Casmir	Travelling	Activity	STATE	482.602	533.701	51.099
2	2020-06-26 10:22:24	Casmir	Upper layer	Location	STATE	489.804	598.759	108.955
2	2020-06-26 10:22:24	Casmir	Station-holding	Activity	STATE	533.701	575.552	41.851
2	2020-06-26 10:22:24	Casmir	Travelling	Activity	STATE	575.552	769.604	194.052
2	2020-06-26 10:22:24	Casmir	Lower layer	Location	STATE	598.759	705.002	106.243
2	2020-06-26 10:22:24	Casmir	Arapaima	Activity	STATE	612.152	620.202	8.05
2	2020-06-26 10:22:24	Casmir	Arapaima	Activity	STATE	658.356	659.502	1.146
2	2020-06-26 10:22:24	Casmir	Arapaima	Activity	STATE	662.353	662.952	0.599
2	2020-06-26 10:22:24	Casmir	Arapaima	Activity	STATE	679.355	680.354	0.999
2	2020-06-26 10:22:24	Casmir	Upper layer	Location	STATE	705.002	714.29	9.288
2	2020-06-26 10:22:24	Casmir	Arapaima	Activity	STATE	710.452	713.002	2.55
2	2020-06-26 10:22:24	Casmir	Lower layer	Location	STATE	714.29	746.604	32.314
2	2020-06-26 10:22:24	Casmir	Arapaima	Activity	STATE	718.95	724.78	5.83
2	2020-06-26 10:22:24	Casmir	Upper layer	Location	STATE	746.604	769.604	23
2	2020-06-26 10:22:24	Casmir	Gar	Activity	STATE	746.833	751.102	4.269
2	2020-06-26 10:22:24	Casmir	Travelling	Activity	STATE	785.703	873.454	87.751
2	2020-06-26 10:22:24	Casmir	Lower layer	Location	STATE	785.703	800.706	15.003
2	2020-06-26 10:22:24	Casmir	Upper layer	Location	STATE	800.706	824.203	23.497
2	2020-06-26 10:22:24	Casmir	Lower layer	Location	STATE	824.203	887.904	63.701
2	2020-06-26 10:22:24	Casmir	Station-holding	Activity	STATE	873.454	900	26.546
2	2020-06-26 10:22:24	Casmir	Upper layer	Location	STATE	887.904	900	12.096
3	2020-06-30 16:16:23	Aaron	Travelling	Activity	STATE	0	18.702	18.702
3	2020-06-30 16:16:23	Aaron	Lower layer	Location	STATE	0	51.102	51.102
3	2020-06-30 16:16:23	Aaron	Station-holding	Activity	STATE	18.702	32.603	13.901
3	2020-06-30 16:16:23	Aaron	Travelling	Activity	STATE	32.603	192.351	159.748
3	2020-06-30 16:16:23	Aaron	Upper layer	Location	STATE	51.102	71.002	19.9
3	2020-06-30 16:16:23	Aaron	Lower layer	Location	STATE	71.002	117.302	46.3
3	2020-06-30 16:16:23	Aaron	Arapaima	Activity	STATE	73.153	74.851	1.698
3	2020-06-30 16:16:23	Aaron	Arapaima	Activity	STATE	98.602	100.352	1.75
3	2020-06-30 16:16:23	Aaron	Upper layer	Location	STATE	117.302	178.202	60.9
3	2020-06-30 16:16:23	Aaron	Arapaima	Activity	STATE	135.352	155.751	20.399
3	2020-06-30 16:16:23	Aaron	Breathing	Activity	POINT	171.607	171.607	NA
3	2020-06-30 16:16:23	Aaron	Lower layer	Location	STATE	178.202	192.351	14.149
3	2020-06-30 16:16:23	Aaron	Travelling	Activity	STATE	462.602	522.801	60.199
3	2020-06-30 16:16:23	Aaron	Lower layer	Location	STATE	462.602	625.252	162.65
3	2020-06-30 16:16:23	Aaron	Station-holding	Activity	STATE	522.801	536.002	13.201
3	2020-06-30 16:16:23	Aaron	Travelling	Activity	STATE	536.002	553.752	17.75
3	2020-06-30 16:16:23	Aaron	Station-holding	Activity	STATE	553.752	573.654	19.902
3	2020-06-30 16:16:23	Aaron	Travelling	Activity	STATE	573.654	591.452	17.798
3	2020-06-30 16:16:23	Aaron	Station-holding	Activity	STATE	591.452	617.204	25.752
3	2020-06-30 16:16:23	Aaron	Travelling	Activity	STATE	617.204	625.252	8.048
3	2020-06-30 16:16:02	Beth	Travelling	Activity	STATE	0	420.703	420.703
3	2020-06-30 16:16:02	Beth	Upper layer	Location	STATE	0	148.102	148.102
3	2020-06-30 16:16:02	Beth	Arapaima	Activity	STATE	73.153	74.851	1.698
3	2020-06-30 16:16:02	Beth	Arapaima	Activity	STATE	98.602	100.352	1.75
3	2020-06-30 16:16:02	Beth	Arapaima	Activity	STATE	128.501	131.451	2.95
3	2020-06-30 16:16:02	Beth	Lower layer	Location	STATE	148.102	155.356	7.254
3	2020-06-30 16:16:02	Beth	Upper layer	Location	STATE	155.356	186.803	31.447
3	2020-06-30 16:16:02	Beth	Breathing	Activity	POINT	160.204	160.204	NA
3	2020-06-30 16:16:02	Beth	Lower layer	Location	STATE	186.803	212.554	25.751
3	2020-06-30 16:16:02	Beth	Upper layer	Location	STATE	212.554	395.702	183.148
3	2020-06-30 16:16:02	Beth	Arapaima	Activity	STATE	385.168	386.755	1.587
3	2020-06-30 16:16:02	Beth	Lower layer	Location	STATE	395.702	415.651	19.949
3	2020-06-30 16:16:02	Beth	Arapaima	Activity	STATE	411.207	413.356	2.149
3	2020-06-30 16:16:02	Beth	Upper layer	Location	STATE	415.651	510.384	94.733
3	2020-06-30 16:16:02	Beth	Station-holding	Activity	STATE	420.703	448.555	27.852
3	2020-06-30 16:16:02	Beth	Travelling	Activity	STATE	448.555	710.492	261.937
3	2020-06-30 16:16:02	Beth	Arapaima	Activity	STATE	507.65	509.5	1.85
3	2020-06-30 16:16:02	Beth	Lower layer	Location	STATE	510.384	526.526	16.142
3	2020-06-30 16:16:02	Beth	Upper layer	Location	STATE	526.526	651.703	125.177
3	2020-06-30 16:16:02	Beth	Breathing	Activity	POINT	627.954	627.954	NA
3	2020-06-30 16:16:02	Beth	Lower layer	Location	STATE	651.703	662.853	11.15
3	2020-06-30 16:16:02	Beth	Upper layer	Location	STATE	662.853	827.452	164.599
3	2020-06-30 16:16:02	Beth	Arapaima	Activity	STATE	676.953	687.105	10.152
3	2020-06-30 16:16:02	Beth	Station-holding	Activity	STATE	710.492	723.302	12.81
3	2020-06-30 16:16:02	Beth	Travelling	Activity	STATE	723.302	900	176.698
3	2020-06-30 16:16:02	Beth	Arapaima	Activity	STATE	745.553	750.652	5.099
3	2020-06-30 16:16:02	Beth	Lower layer	Location	STATE	827.452	841.453	14.001
3	2020-06-30 16:16:02	Beth	Arapaima	Activity	STATE	838.175	854.402	16.227
3	2020-06-30 16:16:02	Beth	Upper layer	Location	STATE	841.453	852.654	11.201
3	2020-06-30 16:16:02	Beth	Lower layer	Location	STATE	852.654	885.352	32.698
3	2020-06-30 16:16:02	Beth	Arapaima	Activity	STATE	861.702	862.252	0.55
3	2020-06-30 16:16:02	Beth	Arapaima	Activity	STATE	875.302	898.102	22.8
3	2020-06-30 16:16:02	Beth	Upper layer	Location	STATE	885.352	900	14.648
3	2020-06-30 16:16:55	Casmir	Travelling	Activity	STATE	0	422.957	422.957
3	2020-06-30 16:16:55	Casmir	Upper layer	Location	STATE	0	638.252	638.252
3	2020-06-30 16:16:55	Casmir	Arapaima	Activity	STATE	128.501	131.451	2.95
3	2020-06-30 16:16:55	Casmir	Arapaima	Activity	STATE	135.352	155.751	20.399
3	2020-06-30 16:16:55	Casmir	Arapaima	Activity	STATE	385.168	386.755	1.587
3	2020-06-30 16:16:55	Casmir	Arapaima	Activity	STATE	411.207	413.356	2.149
3	2020-06-30 16:16:55	Casmir	Station-holding	Activity	STATE	422.957	439.757	16.8
3	2020-06-30 16:16:55	Casmir	Travelling	Activity	STATE	439.757	703.901	264.144
3	2020-06-30 16:16:55	Casmir	Arapaima	Activity	STATE	507.65	509.5	1.85
3	2020-06-30 16:16:55	Casmir	Breathing	Activity	POINT	625.65	625.65	NA
3	2020-06-30 16:16:55	Casmir	Lower layer	Location	STATE	638.252	656.454	18.202
3	2020-06-30 16:16:55	Casmir	Upper layer	Location	STATE	656.454	725.002	68.548
3	2020-06-30 16:16:55	Casmir	Arapaima	Activity	STATE	676.953	687.105	10.152
3	2020-06-30 16:16:55	Casmir	Station-holding	Activity	STATE	703.901	719.652	15.751
3	2020-06-30 16:16:55	Casmir	Travelling	Activity	STATE	719.652	900	180.348
3	2020-06-30 16:16:55	Casmir	Lower layer	Location	STATE	725.002	733.944	8.942
3	2020-06-30 16:16:55	Casmir	Upper layer	Location	STATE	733.944	772.603	38.659
3	2020-06-30 16:16:55	Casmir	Arapaima	Activity	STATE	745.553	750.652	5.099
3	2020-06-30 16:16:55	Casmir	Lower layer	Location	STATE	772.603	794.853	22.25
3	2020-06-30 16:16:55	Casmir	Upper layer	Location	STATE	794.853	882.704	87.851
3	2020-06-30 16:16:55	Casmir	Arapaima	Activity	STATE	838.175	854.402	16.227
3	2020-06-30 16:16:55	Casmir	Arapaima	Activity	STATE	861.702	862.252	0.55
3	2020-06-30 16:16:55	Casmir	Arapaima	Activity	STATE	875.302	898.102	22.8
3	2020-06-30 16:16:55	Casmir	Lower layer	Location	STATE	882.704	900	17.296
4	2020-07-03 13:16:32	Aaron	Travelling	Activity	STATE	164.508	486.836	322.328
4	2020-07-03 13:16:32	Aaron	Lower layer	Location	STATE	164.508	249.6	85.092
4	2020-07-03 13:16:32	Aaron	Arapaima	Activity	STATE	186.033	191.031	4.998
4	2020-07-03 13:16:32	Aaron	Upper layer	Location	STATE	249.6	486.836	237.236
4	2020-07-03 13:16:32	Aaron	Arapaima	Activity	STATE	256.857	258.112	1.255
4	2020-07-03 13:16:32	Aaron	Mouth opening	Activity	POINT	297.452	297.452	NA
4	2020-07-03 13:16:32	Aaron	Arapaima	Activity	STATE	463.567	464.31	0.743
4	2020-07-03 13:16:32	Aaron	Travelling	Activity	STATE	717.566	725.322	7.756
4	2020-07-03 13:16:32	Aaron	Upper layer	Location	STATE	717.566	885.485	167.919
4	2020-07-03 13:16:32	Aaron	Station-holding	Activity	STATE	725.322	750.322	25
4	2020-07-03 13:16:32	Aaron	Travelling	Activity	STATE	750.322	795.379	45.057
4	2020-07-03 13:16:32	Aaron	Arapaima	Activity	STATE	766.114	772.873	6.759
4	2020-07-03 13:16:32	Aaron	Station-holding	Activity	STATE	795.379	811.161	15.782
4	2020-07-03 13:16:32	Aaron	Travelling	Activity	STATE	811.161	885.485	74.324
4	2020-07-03 13:16:32	Aaron	Arapaima	Activity	STATE	813.658	815.664	2.006
4	2020-07-03 13:16:32	Aaron	Gar	Activity	STATE	868.217	869.964	1.747
4	2020-07-03 13:15:18	Beth	Travelling	Activity	STATE	72.925	87.691	14.766
4	2020-07-03 13:15:18	Beth	Upper layer	Location	STATE	72.925	144.997	72.072
4	2020-07-03 13:15:18	Beth	Gar	Activity	STATE	78.181	85.929	7.748
4	2020-07-03 13:15:18	Beth	Station-holding	Activity	STATE	87.691	97.691	10
4	2020-07-03 13:15:18	Beth	Travelling	Activity	STATE	97.691	185.527	87.836
4	2020-07-03 13:15:18	Beth	Lower layer	Location	STATE	144.997	152.747	7.75
4	2020-07-03 13:15:18	Beth	Upper layer	Location	STATE	152.747	262.863	110.116
4	2020-07-03 13:15:18	Beth	Arapaima	Activity	STATE	185.284	191.031	5.747
4	2020-07-03 13:15:18	Beth	Station-holding	Activity	STATE	185.527	195.045	9.518
4	2020-07-03 13:15:18	Beth	Arapaima	Activity	STATE	192.542	193.292	0.75
4	2020-07-03 13:15:18	Beth	Travelling	Activity	STATE	195.045	262.863	67.818
4	2020-07-03 13:15:18	Beth	Arapaima	Activity	STATE	198.297	202.798	4.501
4	2020-07-03 13:15:18	Beth	Breathing	Activity	POINT	240.332	240.332	NA
4	2020-07-03 13:15:18	Beth	Arapaima	Activity	STATE	245.849	247.846	1.997
4	2020-07-03 13:15:18	Beth	Travelling	Activity	STATE	425.024	467.566	42.542
4	2020-07-03 13:15:18	Beth	Upper layer	Location	STATE	425.024	467.566	42.542
4	2020-07-03 13:15:18	Beth	Arapaima	Activity	STATE	463.567	464.31	0.743
4	2020-07-03 13:15:18	Beth	Travelling	Activity	STATE	631.485	700.544	69.059
4	2020-07-03 13:15:18	Beth	Upper layer	Location	STATE	631.485	801.9	170.415
4	2020-07-03 13:15:18	Beth	Arapaima	Activity	STATE	649.002	650.002	1
4	2020-07-03 13:15:18	Beth	Gar	Activity	STATE	659.011	661.263	2.252
4	2020-07-03 13:15:18	Beth	Gar	Activity	STATE	665.264	667.522	2.258
4	2020-07-03 13:15:18	Beth	Station-holding	Activity	STATE	700.544	719.565	19.021
4	2020-07-03 13:15:18	Beth	Travelling	Activity	STATE	719.565	801.9	82.335
4	2020-07-03 13:15:18	Beth	Gar	Activity	STATE	725.816	726.818	1.002
4	2020-07-03 13:15:18	Beth	Gar	Activity	STATE	766.116	773.37	7.254
4	2020-07-03 13:16:08	Casmir	Travelling	Activity	STATE	0	6.353	6.353
4	2020-07-03 13:16:08	Casmir	Upper layer	Location	STATE	0	63.879	63.879
4	2020-07-03 13:16:08	Casmir	Station-holding	Activity	STATE	6.353	19.102	12.749
4	2020-07-03 13:16:08	Casmir	Travelling	Activity	STATE	19.102	432.039	412.937
4	2020-07-03 13:16:08	Casmir	Lower layer	Location	STATE	63.879	99.949	36.07
4	2020-07-03 13:16:08	Casmir	Upper layer	Location	STATE	99.949	226.498	126.549
4	2020-07-03 13:16:08	Casmir	Arapaima	Activity	STATE	185.284	188.037	2.753
4	2020-07-03 13:16:08	Casmir	Arapaima	Activity	STATE	189.037	189.543	0.506
4	2020-07-03 13:16:08	Casmir	Arapaima	Activity	STATE	192.542	193.292	0.75
4	2020-07-03 13:16:08	Casmir	Arapaima	Activity	STATE	198.297	202.798	4.501
4	2020-07-03 13:16:08	Casmir	Lower layer	Location	STATE	226.498	245.092	18.594
4	2020-07-03 13:16:08	Casmir	Upper layer	Location	STATE	245.092	810.499	565.407
4	2020-07-03 13:16:08	Casmir	Arapaima	Activity	STATE	245.849	247.846	1.997
4	2020-07-03 13:16:08	Casmir	Arapaima	Activity	STATE	256.857	258.112	1.255
4	2020-07-03 13:16:08	Casmir	Gar	Activity	STATE	258.859	264.36	5.501
4	2020-07-03 13:16:08	Casmir	Station-holding	Activity	STATE	432.039	449.553	17.514
4	2020-07-03 13:16:08	Casmir	Travelling	Activity	STATE	449.553	494.594	45.041
4	2020-07-03 13:16:08	Casmir	Station-holding	Activity	STATE	494.594	505.098	10.504
4	2020-07-03 13:16:08	Casmir	Travelling	Activity	STATE	505.098	590.44	85.342
4	2020-07-03 13:16:08	Casmir	Station-holding	Activity	STATE	590.44	601.7	11.26
4	2020-07-03 13:16:08	Casmir	Travelling	Activity	STATE	601.7	636.738	35.038
4	2020-07-03 13:16:08	Casmir	Station-holding	Activity	STATE	636.738	653.013	16.275
4	2020-07-03 13:16:08	Casmir	Arapaima	Activity	STATE	649.002	650.002	1
4	2020-07-03 13:16:08	Casmir	Travelling	Activity	STATE	653.013	729.084	76.071
4	2020-07-03 13:16:08	Casmir	Station-holding	Activity	STATE	729.084	772.124	43.04
4	2020-07-03 13:16:08	Casmir	Arapaima	Activity	STATE	766.114	772.873	6.759
4	2020-07-03 13:16:08	Casmir	Travelling	Activity	STATE	772.124	888.994	116.87
4	2020-07-03 13:16:08	Casmir	Lower layer	Location	STATE	810.499	824.43	13.931
4	2020-07-03 13:16:08	Casmir	Arapaima	Activity	STATE	813.658	815.664	2.006
4	2020-07-03 13:16:08	Casmir	Upper layer	Location	STATE	824.43	900	75.57
4	2020-07-03 13:16:08	Casmir	Station-holding	Activity	STATE	888.994	900	11.006
5	2020-07-07 14:12:08	Aaron	Travelling	Activity	STATE	0	17.211	17.211
5	2020-07-07 14:12:08	Aaron	Upper layer	Location	STATE	0	17.211	17.211
5	2020-07-07 14:12:08	Aaron	Travelling	Activity	STATE	86.281	320.516	234.235
5	2020-07-07 14:12:08	Aaron	Upper layer	Location	STATE	86.281	98.038	11.757
5	2020-07-07 14:12:08	Aaron	Gar	Activity	STATE	91.534	101.284	9.75
5	2020-07-07 14:12:08	Aaron	Lower layer	Location	STATE	98.038	172.62	74.582
5	2020-07-07 14:12:08	Aaron	Gar	Activity	STATE	102.787	104.546	1.759
5	2020-07-07 14:12:08	Aaron	Gar	Activity	STATE	105.552	109.214	3.662
5	2020-07-07 14:12:08	Aaron	Arapaima	Activity	STATE	146.6	149.546	2.946
5	2020-07-07 14:12:08	Aaron	Arapaima	Activity	STATE	150.086	154.854	4.768
5	2020-07-07 14:12:08	Aaron	Arapaima	Activity	STATE	161.603	163.604	2.001
5	2020-07-07 14:12:08	Aaron	Upper layer	Location	STATE	172.62	211	38.38
5	2020-07-07 14:12:08	Aaron	Arapaima	Activity	STATE	209.495	211.401	1.906
5	2020-07-07 14:12:08	Aaron	Lower layer	Location	STATE	211	281.697	70.697
5	2020-07-07 14:12:08	Aaron	Arapaima	Activity	STATE	215.412	217.159	1.747
5	2020-07-07 14:12:08	Aaron	Upper layer	Location	STATE	281.697	344.542	62.845
5	2020-07-07 14:12:08	Aaron	Station-holding	Activity	STATE	320.516	338.534	18.018
5	2020-07-07 14:12:08	Aaron	Travelling	Activity	STATE	338.534	496.947	158.413
5	2020-07-07 14:12:08	Aaron	Lower layer	Location	STATE	344.542	368.313	23.771
5	2020-07-07 14:12:08	Aaron	Arapaima	Activity	STATE	350.547	351.547	1
5	2020-07-07 14:12:08	Aaron	Gar	Activity	STATE	360.052	361.774	1.722
5	2020-07-07 14:12:08	Aaron	Upper layer	Location	STATE	368.313	405.315	37.002
5	2020-07-07 14:12:08	Aaron	Lower layer	Location	STATE	405.315	434.632	29.317
5	2020-07-07 14:12:08	Aaron	Upper layer	Location	STATE	434.632	496.947	62.315
5	2020-07-07 14:12:08	Aaron	Arapaima	Activity	STATE	457.41	463.408	5.998
5	2020-07-07 14:12:08	Aaron	Travelling	Activity	STATE	570.519	650.093	79.574
5	2020-07-07 14:12:08	Aaron	Lower layer	Location	STATE	570.519	749.948	179.429
5	2020-07-07 14:12:08	Aaron	Arapaima	Activity	STATE	605.301	612.049	6.748
5	2020-07-07 14:12:08	Aaron	Station-holding	Activity	STATE	650.093	661.607	11.514
5	2020-07-07 14:12:08	Aaron	Travelling	Activity	STATE	661.607	749.948	88.341
5	2020-07-07 14:12:08	Aaron	Travelling	Activity	STATE	836.534	900	63.466
5	2020-07-07 14:12:08	Aaron	Lower layer	Location	STATE	836.534	900	63.466
5	2020-07-07 14:00:17	Beth	Travelling	Activity	STATE	0	285.229	285.229
5	2020-07-07 14:00:17	Beth	Upper layer	Location	STATE	0	24.951	24.951
5	2020-07-07 14:00:17	Beth	Lower layer	Location	STATE	24.951	54.241	29.29
5	2020-07-07 14:00:17	Beth	Upper layer	Location	STATE	54.241	139.607	85.366
5	2020-07-07 14:00:17	Beth	Arapaima	Activity	STATE	98.542	99.791	1.249
5	2020-07-07 14:00:17	Beth	Lower layer	Location	STATE	139.607	156.1	16.493
5	2020-07-07 14:00:17	Beth	Arapaima	Activity	STATE	146.6	149.546	2.946
5	2020-07-07 14:00:17	Beth	Arapaima	Activity	STATE	150.086	154.854	4.768
5	2020-07-07 14:00:17	Beth	Upper layer	Location	STATE	156.1	285.229	129.129
5	2020-07-07 14:00:17	Beth	Arapaima	Activity	STATE	161.603	163.604	2.001
5	2020-07-07 14:00:17	Beth	Arapaima	Activity	STATE	209.495	211.401	1.906
5	2020-07-07 14:00:17	Beth	Gar	Activity	STATE	274.655	276.72	2.065
5	2020-07-07 14:00:17	Beth	Travelling	Activity	STATE	328.524	704.298	375.774
5	2020-07-07 14:00:17	Beth	Upper layer	Location	STATE	328.524	434.127	105.603
5	2020-07-07 14:00:17	Beth	Gar	Activity	STATE	335.028	336.778	1.75
5	2020-07-07 14:00:17	Beth	Arapaima	Activity	STATE	432.375	432.65	0.275
5	2020-07-07 14:00:17	Beth	Lower layer	Location	STATE	434.127	444.132	10.005
5	2020-07-07 14:00:17	Beth	Upper layer	Location	STATE	444.132	452.99	8.858
5	2020-07-07 14:00:17	Beth	Lower layer	Location	STATE	452.99	459.932	6.942
5	2020-07-07 14:00:17	Beth	Upper layer	Location	STATE	459.932	503.952	44.02
5	2020-07-07 14:00:17	Beth	Lower layer	Location	STATE	503.952	513.691	9.739
5	2020-07-07 14:00:17	Beth	Upper layer	Location	STATE	513.691	554.997	41.306
5	2020-07-07 14:00:17	Beth	Gar	Activity	STATE	529.969	533.319	3.35
5	2020-07-07 14:00:17	Beth	Arapaima	Activity	STATE	542.228	552.49	10.262
5	2020-07-07 14:00:17	Beth	Gar	Activity	STATE	552.996	562.256	9.26
5	2020-07-07 14:00:17	Beth	Lower layer	Location	STATE	554.997	565.01	10.013
5	2020-07-07 14:00:17	Beth	Gar	Activity	STATE	562.258	565.75	3.492
5	2020-07-07 14:00:17	Beth	Upper layer	Location	STATE	565.01	576.104	11.094
5	2020-07-07 14:00:17	Beth	Arapaima	Activity	STATE	568.005	569.777	1.772
5	2020-07-07 14:00:17	Beth	Lower layer	Location	STATE	576.104	581.527	5.423
5	2020-07-07 14:00:17	Beth	Upper layer	Location	STATE	581.527	604.551	23.024
5	2020-07-07 14:00:17	Beth	Arapaima	Activity	STATE	602.798	603.549	0.751
5	2020-07-07 14:00:17	Beth	Lower layer	Location	STATE	604.551	620.81	16.259
5	2020-07-07 14:00:17	Beth	Arapaima	Activity	STATE	605.301	612.049	6.748
5	2020-07-07 14:00:17	Beth	Arapaima	Activity	STATE	615.299	622.799	7.5
5	2020-07-07 14:00:17	Beth	Upper layer	Location	STATE	620.81	704.298	83.488
5	2020-07-07 14:00:17	Beth	Arapaima	Activity	STATE	661.61	666.368	4.758
5	2020-07-07 14:00:17	Beth	Travelling	Activity	STATE	770.214	871.315	101.101
5	2020-07-07 14:00:17	Beth	Upper layer	Location	STATE	770.214	871.315	101.101
5	2020-07-07 14:00:05	Casmir	Travelling	Activity	STATE	0	30.967	30.967
5	2020-07-07 14:00:05	Casmir	Upper layer	Location	STATE	0	153.847	153.847
5	2020-07-07 14:00:05	Casmir	Station-holding	Activity	STATE	30.967	70.718	39.751
5	2020-07-07 14:00:05	Casmir	Travelling	Activity	STATE	70.718	567.015	496.297
5	2020-07-07 14:00:05	Casmir	Arapaima	Activity	STATE	98.542	99.791	1.249
5	2020-07-07 14:00:05	Casmir	Lower layer	Location	STATE	153.847	163.599	9.752
5	2020-07-07 14:00:05	Casmir	Upper layer	Location	STATE	163.599	732.674	569.075
5	2020-07-07 14:00:05	Casmir	Arapaima	Activity	STATE	215.412	217.159	1.747
5	2020-07-07 14:00:05	Casmir	Gar	Activity	STATE	340.007	342.539	2.532
5	2020-07-07 14:00:05	Casmir	Arapaima	Activity	STATE	350.547	351.547	1
5	2020-07-07 14:00:05	Casmir	Gar	Activity	STATE	353.8	354.8	1
5	2020-07-07 14:00:05	Casmir	Gar	Activity	STATE	355.3	355.7	0.4
5	2020-07-07 14:00:05	Casmir	Gar	Activity	STATE	356.549	357.053	0.504
5	2020-07-07 14:00:05	Casmir	Arapaima	Activity	STATE	432.375	432.65	0.275
5	2020-07-07 14:00:05	Casmir	Arapaima	Activity	STATE	457.41	463.408	5.998
5	2020-07-07 14:00:05	Casmir	Mouth opening	Activity	POINT	482.572	482.572	NA
5	2020-07-07 14:00:05	Casmir	Arapaima	Activity	STATE	542.228	552.49	10.262
5	2020-07-07 14:00:05	Casmir	Station-holding	Activity	STATE	567.015	581.515	14.5
5	2020-07-07 14:00:05	Casmir	Arapaima	Activity	STATE	568.005	569.777	1.772
5	2020-07-07 14:00:05	Casmir	Travelling	Activity	STATE	581.515	763.454	181.939
5	2020-07-07 14:00:05	Casmir	Arapaima	Activity	STATE	602.798	603.549	0.751
5	2020-07-07 14:00:05	Casmir	Arapaima	Activity	STATE	615.299	622.799	7.5
5	2020-07-07 14:00:05	Casmir	Mouth opening	Activity	POINT	644.095	644.095	NA
5	2020-07-07 14:00:05	Casmir	Arapaima	Activity	STATE	661.61	666.368	4.758
5	2020-07-07 14:00:05	Casmir	Breathing	Activity	POINT	722.856	722.856	NA
5	2020-07-07 14:00:05	Casmir	Lower layer	Location	STATE	732.674	763.454	30.78
5	2020-07-07 14:00:05	Casmir	Gar	Activity	STATE	753.884	756.699	2.815
6	2020-07-10 11:19:39	Aaron	Travelling	Activity	STATE	0	87.288	87.288
6	2020-07-10 11:19:39	Aaron	Upper layer	Location	STATE	0	27.652	27.652
6	2020-07-10 11:19:39	Aaron	Lower layer	Location	STATE	27.652	51.902	24.25
6	2020-07-10 11:19:39	Aaron	Arapaima	Activity	STATE	48.352	49.551	1.199
6	2020-07-10 11:19:39	Aaron	Upper layer	Location	STATE	51.902	87.288	35.386
6	2020-07-10 11:19:39	Aaron	Arapaima	Activity	STATE	73.104	76.752	3.648
6	2020-07-10 11:19:39	Aaron	Arapaima	Activity	STATE	77.001	77.75	0.749
6	2020-07-10 11:12:29	Beth	Travelling	Activity	STATE	3.702	159.452	155.75
6	2020-07-10 11:12:29	Beth	Upper layer	Location	STATE	3.702	87.251	83.549
6	2020-07-10 11:12:29	Beth	Arapaima	Activity	STATE	48.352	49.551	1.199
6	2020-07-10 11:12:29	Beth	Arapaima	Activity	STATE	73.104	76.752	3.648
6	2020-07-10 11:12:29	Beth	Arapaima	Activity	STATE	81.95	85.202	3.252
6	2020-07-10 11:12:29	Beth	Lower layer	Location	STATE	87.251	93.601	6.35
6	2020-07-10 11:12:29	Beth	Arapaima	Activity	STATE	89.203	90.604	1.401
6	2020-07-10 11:12:29	Beth	Upper layer	Location	STATE	93.601	159.452	65.851
6	2020-07-10 11:12:29	Beth	Arapaima	Activity	STATE	143.251	143.602	0.351
6	2020-07-10 11:12:29	Beth	Arapaima	Activity	STATE	144.801	146.502	1.701
6	2020-07-10 11:12:29	Beth	Travelling	Activity	STATE	886.3	900	13.7
6	2020-07-10 11:12:29	Beth	Upper layer	Location	STATE	886.3	900	13.7
6	2020-07-10 11:20:02	Casmir	Travelling	Activity	STATE	0	344.155	344.155
6	2020-07-10 11:20:02	Casmir	Upper layer	Location	STATE	0	80.852	80.852
6	2020-07-10 11:20:02	Casmir	Breathing	Activity	POINT	63.203	63.203	NA
6	2020-07-10 11:20:02	Casmir	Mouth opening	Activity	POINT	67.197	67.197	NA
6	2020-07-10 11:20:02	Casmir	Arapaima	Activity	STATE	77.001	77.75	0.749
6	2020-07-10 11:20:02	Casmir	Lower layer	Location	STATE	80.852	117.653	36.801
6	2020-07-10 11:20:02	Casmir	Arapaima	Activity	STATE	81.95	85.202	3.252
6	2020-07-10 11:20:02	Casmir	Arapaima	Activity	STATE	89.203	90.604	1.401
6	2020-07-10 11:20:02	Casmir	Upper layer	Location	STATE	117.653	168.602	50.949
6	2020-07-10 11:20:02	Casmir	Arapaima	Activity	STATE	143.251	143.602	0.351
6	2020-07-10 11:20:02	Casmir	Arapaima	Activity	STATE	144.801	146.502	1.701
6	2020-07-10 11:20:02	Casmir	Gar	Activity	STATE	157.102	162.354	5.252
6	2020-07-10 11:20:02	Casmir	Lower layer	Location	STATE	168.602	184.003	15.401
6	2020-07-10 11:20:02	Casmir	Upper layer	Location	STATE	184.003	202.281	18.278
6	2020-07-10 11:20:02	Casmir	Lower layer	Location	STATE	202.281	250.06	47.779
6	2020-07-10 11:20:02	Casmir	Upper layer	Location	STATE	250.06	424.602	174.542
6	2020-07-10 11:20:02	Casmir	Gar	Activity	STATE	270.355	276.203	5.848
6	2020-07-10 11:20:02	Casmir	Station-holding	Activity	STATE	344.155	362.404	18.249
6	2020-07-10 11:20:02	Casmir	Travelling	Activity	STATE	362.404	900	537.596
6	2020-07-10 11:20:02	Casmir	Lower layer	Location	STATE	424.602	452.452	27.85
6	2020-07-10 11:20:02	Casmir	Upper layer	Location	STATE	452.452	900	447.548
6	2020-07-10 11:20:02	Casmir	Gar	Activity	STATE	819.102	823.251	4.149
6	2020-07-10 11:20:02	Casmir	Gar	Activity	STATE	833.602	840.052	6.45
7	2020-07-13 17:09:39	Aaron	Travelling	Activity	STATE	264.551	331.615	67.064
7	2020-07-13 17:09:39	Aaron	Lower layer	Location	STATE	264.551	331.615	67.064
7	2020-07-13 17:09:39	Aaron	Arapaima	Activity	STATE	297.583	300.084	2.501
7	2020-07-13 17:09:39	Aaron	Other	Activity	STATE	312.339	313.101	0.762
7	2020-07-13 17:09:39	Aaron	Other	Activity	STATE	325.098	329.851	4.753
7	2020-07-13 16:41:13	Beth	Travelling	Activity	STATE	0	15.547	15.547
7	2020-07-13 16:41:13	Beth	Lower layer	Location	STATE	0	89.873	89.873
7	2020-07-13 16:41:13	Beth	Station-holding	Activity	STATE	15.547	51.09	35.543
7	2020-07-13 16:41:13	Beth	Arapaima	Activity	STATE	34.078	37.332	3.254
7	2020-07-13 16:41:13	Beth	Arapaima	Activity	STATE	46.835	47.835	1
7	2020-07-13 16:41:13	Beth	Travelling	Activity	STATE	51.09	63.602	12.512
7	2020-07-13 16:41:13	Beth	Arapaima	Activity	STATE	52.092	53.088	0.996
7	2020-07-13 16:41:13	Beth	Station-holding	Activity	STATE	63.602	76.001	12.399
7	2020-07-13 16:41:13	Beth	Arapaima	Activity	STATE	68.607	70.107	1.5
7	2020-07-13 16:41:13	Beth	Travelling	Activity	STATE	76.001	112.638	36.637
7	2020-07-13 16:41:13	Beth	Arapaima	Activity	STATE	79.365	81.646	2.281
7	2020-07-13 16:41:13	Beth	Upper layer	Location	STATE	89.873	110.873	21
7	2020-07-13 16:41:13	Beth	Lower layer	Location	STATE	110.873	149.125	38.252
7	2020-07-13 16:41:13	Beth	Station-holding	Activity	STATE	112.638	123.604	10.966
7	2020-07-13 16:41:13	Beth	Travelling	Activity	STATE	123.604	218.502	94.898
7	2020-07-13 16:41:13	Beth	Upper layer	Location	STATE	149.125	295.084	145.959
7	2020-07-13 16:41:13	Beth	Arapaima	Activity	STATE	164.948	165.448	0.5
7	2020-07-13 16:41:13	Beth	Arapaima	Activity	STATE	198.52	200.109	1.589
7	2020-07-13 16:41:13	Beth	Station-holding	Activity	STATE	218.502	249.487	30.985
7	2020-07-13 16:41:13	Beth	Travelling	Activity	STATE	249.487	462.498	213.011
7	2020-07-13 16:41:13	Beth	Lower layer	Location	STATE	295.084	316.855	21.771
7	2020-07-13 16:41:13	Beth	Arapaima	Activity	STATE	297.583	300.084	2.501
7	2020-07-13 16:41:13	Beth	Other	Activity	STATE	303.09	304.341	1.251
7	2020-07-13 16:41:13	Beth	Upper layer	Location	STATE	316.855	350.858	34.003
7	2020-07-13 16:41:13	Beth	Lower layer	Location	STATE	350.858	379.915	29.057
7	2020-07-13 16:41:13	Beth	Upper layer	Location	STATE	379.915	900	520.085
7	2020-07-13 16:41:13	Beth	Arapaima	Activity	STATE	424.462	425.323	0.861
7	2020-07-13 16:41:13	Beth	Station-holding	Activity	STATE	462.498	482.22	19.722
7	2020-07-13 16:41:13	Beth	Travelling	Activity	STATE	482.22	518.798	36.578
7	2020-07-13 16:41:13	Beth	Station-holding	Activity	STATE	518.798	560.074	41.276
7	2020-07-13 16:41:13	Beth	Arapaima	Activity	STATE	521.555	527.555	6
7	2020-07-13 16:41:13	Beth	Travelling	Activity	STATE	560.074	575.593	15.519
7	2020-07-13 16:41:13	Beth	Arapaima	Activity	STATE	566.097	616.147	50.05
7	2020-07-13 16:41:13	Beth	Station-holding	Activity	STATE	575.593	587.871	12.278
7	2020-07-13 16:41:13	Beth	Mouth opening	Activity	POINT	579.093	579.093	NA
7	2020-07-13 16:41:13	Beth	Travelling	Activity	STATE	587.871	640.304	52.433
7	2020-07-13 16:41:13	Beth	Station-holding	Activity	STATE	640.304	685.4	45.096
7	2020-07-13 16:41:13	Beth	Travelling	Activity	STATE	685.4	686.423	1.023
7	2020-07-13 16:41:13	Beth	Station-holding	Activity	STATE	686.423	700.794	14.371
7	2020-07-13 16:41:13	Beth	Travelling	Activity	STATE	700.794	752.116	51.322
7	2020-07-13 16:41:13	Beth	Arapaima	Activity	STATE	739.774	770.3	30.526
7	2020-07-13 16:41:13	Beth	Station-holding	Activity	STATE	752.116	762.14	10.024
7	2020-07-13 16:41:13	Beth	Travelling	Activity	STATE	762.14	769.806	7.666
7	2020-07-13 16:41:13	Beth	Station-holding	Activity	STATE	769.806	780.819	11.013
7	2020-07-13 16:41:13	Beth	Arapaima	Activity	STATE	778.35	784.856	6.506
7	2020-07-13 16:41:13	Beth	Travelling	Activity	STATE	780.819	811.089	30.27
7	2020-07-13 16:41:13	Beth	Station-holding	Activity	STATE	811.089	841.371	30.282
7	2020-07-13 16:41:13	Beth	Arapaima	Activity	STATE	826.461	841.559	15.098
7	2020-07-13 16:41:13	Beth	Travelling	Activity	STATE	841.371	900	58.629
7	2020-07-13 16:41:13	Beth	Arapaima	Activity	STATE	883.919	884.668	0.749
7	2020-07-13 16:41:13	Beth	Arapaima	Activity	STATE	891.68	896.437	4.757
7	2020-07-13 16:41:13	Beth	Arapaima	Activity	STATE	898.186	900	1.814
7	2020-07-13 17:09:44	Casmir	Station-holding	Activity	STATE	0	13.55	13.55
7	2020-07-13 17:09:44	Casmir	Upper layer	Location	STATE	0	35.823	35.823
7	2020-07-13 17:09:44	Casmir	Travelling	Activity	STATE	13.55	210.249	196.699
7	2020-07-13 17:09:44	Casmir	Arapaima	Activity	STATE	34.078	37.332	3.254
7	2020-07-13 17:09:44	Casmir	Lower layer	Location	STATE	35.823	46.575	10.752
7	2020-07-13 17:09:44	Casmir	Upper layer	Location	STATE	46.575	62.852	16.277
7	2020-07-13 17:09:44	Casmir	Arapaima	Activity	STATE	46.835	47.835	1
7	2020-07-13 17:09:44	Casmir	Arapaima	Activity	STATE	52.092	53.088	0.996
7	2020-07-13 17:09:44	Casmir	Lower layer	Location	STATE	62.852	104.997	42.145
7	2020-07-13 17:09:44	Casmir	Arapaima	Activity	STATE	68.607	70.107	1.5
7	2020-07-13 17:09:44	Casmir	Gar	Activity	STATE	76.364	81.113	4.749
7	2020-07-13 17:09:44	Casmir	Arapaima	Activity	STATE	79.365	81.646	2.281
7	2020-07-13 17:09:44	Casmir	Upper layer	Location	STATE	104.997	900	795.003
7	2020-07-13 17:09:44	Casmir	Arapaima	Activity	STATE	164.948	165.448	0.5
7	2020-07-13 17:09:44	Casmir	Arapaima	Activity	STATE	198.52	200.109	1.589
7	2020-07-13 17:09:44	Casmir	Station-holding	Activity	STATE	210.249	285.82	75.571
7	2020-07-13 17:09:44	Casmir	Travelling	Activity	STATE	285.82	295.33	9.51
7	2020-07-13 17:09:44	Casmir	Station-holding	Activity	STATE	295.33	319.357	24.027
7	2020-07-13 17:09:44	Casmir	Travelling	Activity	STATE	319.357	337.623	18.266
7	2020-07-13 17:09:44	Casmir	Station-holding	Activity	STATE	337.623	399.187	61.564
7	2020-07-13 17:09:44	Casmir	Travelling	Activity	STATE	399.187	429.961	30.774
7	2020-07-13 17:09:44	Casmir	Arapaima	Activity	STATE	424.462	425.323	0.861
7	2020-07-13 17:09:44	Casmir	Station-holding	Activity	STATE	429.961	504.968	75.007
7	2020-07-13 17:09:44	Casmir	Travelling	Activity	STATE	504.968	519.304	14.336
7	2020-07-13 17:09:44	Casmir	Station-holding	Activity	STATE	519.304	548.176	28.872
7	2020-07-13 17:09:44	Casmir	Arapaima	Activity	STATE	521.555	527.555	6
7	2020-07-13 17:09:44	Casmir	Travelling	Activity	STATE	548.176	557.345	9.169
7	2020-07-13 17:09:44	Casmir	Station-holding	Activity	STATE	557.345	619.657	62.312
7	2020-07-13 17:09:44	Casmir	Arapaima	Activity	STATE	566.097	616.147	50.05
7	2020-07-13 17:09:44	Casmir	Travelling	Activity	STATE	619.657	752.539	132.882
7	2020-07-13 17:09:44	Casmir	Arapaima	Activity	STATE	739.774	770.3	30.526
7	2020-07-13 17:09:44	Casmir	Station-holding	Activity	STATE	752.539	765.047	12.508
7	2020-07-13 17:09:44	Casmir	Travelling	Activity	STATE	765.047	819.348	54.301
7	2020-07-13 17:09:44	Casmir	Arapaima	Activity	STATE	778.35	784.856	6.506
7	2020-07-13 17:09:44	Casmir	Station-holding	Activity	STATE	819.348	827.111	7.763
7	2020-07-13 17:09:44	Casmir	Arapaima	Activity	STATE	826.461	841.559	15.098
7	2020-07-13 17:09:44	Casmir	Travelling	Activity	STATE	827.111	832.112	5.001
7	2020-07-13 17:09:44	Casmir	Station-holding	Activity	STATE	832.112	848.862	16.75
7	2020-07-13 17:09:44	Casmir	Travelling	Activity	STATE	848.862	900	51.138
7	2020-07-13 17:09:44	Casmir	Arapaima	Activity	STATE	883.919	884.668	0.749
7	2020-07-13 17:09:44	Casmir	Arapaima	Activity	STATE	891.68	896.437	4.757
7	2020-07-13 17:09:44	Casmir	Arapaima	Activity	STATE	898.186	900	1.814
8	2020-07-14 09:00:15	Aaron	Travelling	Activity	STATE	63.96	171.175	107.215
8	2020-07-14 09:00:15	Aaron	Upper layer	Location	STATE	63.96	171.175	107.215
8	2020-07-14 09:00:15	Aaron	Travelling	Activity	STATE	815.003	842.861	27.858
8	2020-07-14 09:00:15	Aaron	Upper layer	Location	STATE	815.003	900	84.997
8	2020-07-14 09:00:15	Aaron	Gar	Activity	STATE	816.851	831.754	14.903
8	2020-07-14 09:00:15	Aaron	Station-holding	Activity	STATE	842.861	858.809	15.948
8	2020-07-14 09:00:15	Aaron	Travelling	Activity	STATE	858.809	900	41.191
8	2020-07-14 08:58:48	Beth	Travelling	Activity	STATE	175.102	289.402	114.3
8	2020-07-14 08:58:48	Beth	Lower layer	Location	STATE	175.102	289.402	114.3
8	2020-07-14 08:58:48	Beth	Arapaima	Activity	STATE	227.102	227.853	0.751
8	2020-07-14 08:59:30	Casmir	Travelling	Activity	STATE	0	184.053	184.053
8	2020-07-14 08:59:30	Casmir	Upper layer	Location	STATE	0	571.903	571.903
8	2020-07-14 08:59:30	Casmir	Station-holding	Activity	STATE	184.053	194.302	10.249
8	2020-07-14 08:59:30	Casmir	Travelling	Activity	STATE	194.302	254.552	60.25
8	2020-07-14 08:59:30	Casmir	Arapaima	Activity	STATE	227.102	227.853	0.751
8	2020-07-14 08:59:30	Casmir	Mouth opening	Activity	POINT	245.552	245.552	NA
8	2020-07-14 08:59:30	Casmir	Station-holding	Activity	STATE	254.552	310.974	56.422
8	2020-07-14 08:59:30	Casmir	Mouth opening	Activity	POINT	292.051	292.051	NA
8	2020-07-14 08:59:30	Casmir	Travelling	Activity	STATE	310.974	409.803	98.829
8	2020-07-14 08:59:30	Casmir	Station-holding	Activity	STATE	409.803	470.952	61.149
8	2020-07-14 08:59:30	Casmir	Travelling	Activity	STATE	470.952	598.652	127.7
8	2020-07-14 08:59:30	Casmir	Breathing	Activity	POINT	559.45	559.45	NA
8	2020-07-14 08:59:30	Casmir	Lower layer	Location	STATE	571.903	900	328.097
8	2020-07-14 08:59:30	Casmir	Station-holding	Activity	STATE	598.652	609.653	11.001
8	2020-07-14 08:59:30	Casmir	Mouth opening	Activity	POINT	603.902	603.902	NA
8	2020-07-14 08:59:30	Casmir	Travelling	Activity	STATE	609.653	707.654	98.001
8	2020-07-14 08:59:30	Casmir	Station-holding	Activity	STATE	707.654	737.052	29.398
8	2020-07-14 08:59:30	Casmir	Travelling	Activity	STATE	737.052	746.653	9.601
8	2020-07-14 08:59:30	Casmir	Station-holding	Activity	STATE	746.653	759.802	13.149
8	2020-07-14 08:59:30	Casmir	Travelling	Activity	STATE	759.802	776.302	16.5
8	2020-07-14 08:59:30	Casmir	Station-holding	Activity	STATE	776.302	900	123.698
9	2020-09-09 14:59:40	Aaron	Travelling	Activity	STATE	0	353.953	353.953
9	2020-09-09 14:59:40	Aaron	Upper layer	Location	STATE	0	13.256	13.256
9	2020-09-09 14:59:40	Aaron	Lower layer	Location	STATE	13.256	49.204	35.948
9	2020-09-09 14:59:40	Aaron	Arapaima	Activity	STATE	31.953	37.205	5.252
9	2020-09-09 14:59:40	Aaron	Upper layer	Location	STATE	49.204	291.904	242.7
9	2020-09-09 14:59:40	Aaron	Arapaima	Activity	STATE	95.605	96.505	0.9
9	2020-09-09 14:59:40	Aaron	Arapaima	Activity	STATE	97.759	100.403	2.644
9	2020-09-09 14:59:40	Aaron	Arapaima	Activity	STATE	114.505	125.854	11.349
9	2020-09-09 14:59:40	Aaron	Gar	Activity	STATE	125.802	128.552	2.75
9	2020-09-09 14:59:40	Aaron	Gar	Activity	STATE	151.887	159.914	8.027
9	2020-09-09 14:59:40	Aaron	Gar	Activity	STATE	205.802	209.554	3.752
9	2020-09-09 14:59:40	Aaron	Arapaima	Activity	STATE	270.204	271.953	1.749
9	2020-09-09 14:59:40	Aaron	Arapaima	Activity	STATE	287.604	288.502	0.898
9	2020-09-09 14:59:40	Aaron	Lower layer	Location	STATE	291.904	311.603	19.699
9	2020-09-09 14:59:40	Aaron	Arapaima	Activity	STATE	296.252	301.004	4.752
9	2020-09-09 14:59:40	Aaron	Upper layer	Location	STATE	311.603	353.953	42.35
9	2020-09-09 14:59:40	Aaron	Travelling	Activity	STATE	401.902	900	498.098
9	2020-09-09 14:59:40	Aaron	Lower layer	Location	STATE	401.902	747.253	345.351
9	2020-09-09 14:59:40	Aaron	Arapaima	Activity	STATE	469.452	470.5	1.048
9	2020-09-09 14:59:40	Aaron	Arapaima	Activity	STATE	530.501	535.603	5.102
9	2020-09-09 14:59:40	Aaron	Arapaima	Activity	STATE	542.052	546.724	4.672
9	2020-09-09 14:59:40	Aaron	Arapaima	Activity	STATE	551.201	556.703	5.502
9	2020-09-09 14:59:40	Aaron	Arapaima	Activity	STATE	658.103	675.352	17.249
9	2020-09-09 14:59:40	Aaron	Arapaima	Activity	STATE	732.052	732.353	0.301
9	2020-09-09 14:59:40	Aaron	Arapaima	Activity	STATE	733.552	735.002	1.45
9	2020-09-09 14:59:40	Aaron	Arapaima	Activity	STATE	738.305	740.055	1.75
9	2020-09-09 14:59:40	Aaron	Arapaima	Activity	STATE	744.502	747.754	3.252
9	2020-09-09 14:59:40	Aaron	Upper layer	Location	STATE	747.253	802.907	55.654
9	2020-09-09 14:59:40	Aaron	Arapaima	Activity	STATE	763.102	765.202	2.1
9	2020-09-09 14:59:40	Aaron	Arapaima	Activity	STATE	770.954	776.801	5.847
9	2020-09-09 14:59:40	Aaron	Lower layer	Location	STATE	802.907	884.803	81.896
9	2020-09-09 14:59:40	Aaron	Arapaima	Activity	STATE	810.709	816.46	5.751
9	2020-09-09 14:59:40	Aaron	Arapaima	Activity	STATE	819.211	825.855	6.644
9	2020-09-09 14:59:40	Aaron	Arapaima	Activity	STATE	855.152	857.804	2.652
9	2020-09-09 14:59:40	Aaron	Gar	Activity	STATE	873.955	876.679	2.724
9	2020-09-09 14:59:40	Aaron	Upper layer	Location	STATE	884.803	900	15.197
9	2020-09-09 14:21:49	Beth	Travelling	Activity	STATE	0	567.903	567.903
9	2020-09-09 14:21:49	Beth	Upper layer	Location	STATE	0	197.553	197.553
9	2020-09-09 14:21:49	Beth	Gar	Activity	STATE	9.304	10.153	0.849
9	2020-09-09 14:21:49	Beth	Arapaima	Activity	STATE	38.628	45.427	6.799
9	2020-09-09 14:21:49	Beth	Arapaima	Activity	STATE	71.352	76.005	4.653
9	2020-09-09 14:21:49	Beth	Arapaima	Activity	STATE	87.552	89.356	1.804
9	2020-09-09 14:21:49	Beth	Arapaima	Activity	STATE	95.605	96.505	0.9
9	2020-09-09 14:21:49	Beth	Arapaima	Activity	STATE	97.759	100.403	2.644
9	2020-09-09 14:21:49	Beth	Arapaima	Activity	STATE	114.505	125.854	11.349
9	2020-09-09 14:21:49	Beth	Arapaima	Activity	STATE	168.252	178.628	10.376
9	2020-09-09 14:21:49	Beth	Breathing	Activity	POINT	186.718	186.718	NA
9	2020-09-09 14:21:49	Beth	Lower layer	Location	STATE	197.553	428.852	231.299
9	2020-09-09 14:21:49	Beth	Arapaima	Activity	STATE	270.204	271.953	1.749
9	2020-09-09 14:21:49	Beth	Arapaima	Activity	STATE	287.604	288.502	0.898
9	2020-09-09 14:21:49	Beth	Arapaima	Activity	STATE	296.252	301.004	4.752
9	2020-09-09 14:21:49	Beth	Arapaima	Activity	STATE	406.457	410.461	4.004
9	2020-09-09 14:21:49	Beth	Upper layer	Location	STATE	428.852	487.103	58.251
9	2020-09-09 14:21:49	Beth	Arapaima	Activity	STATE	469.452	470.5	1.048
9	2020-09-09 14:21:49	Beth	Lower layer	Location	STATE	487.103	515.851	28.748
9	2020-09-09 14:21:49	Beth	Upper layer	Location	STATE	515.851	567.903	52.052
9	2020-09-09 14:21:49	Beth	Gar	Activity	STATE	518.854	523.102	4.248
9	2020-09-09 14:21:49	Beth	Arapaima	Activity	STATE	530.501	535.603	5.102
9	2020-09-09 14:21:49	Beth	Arapaima	Activity	STATE	542.052	546.724	4.672
9	2020-09-09 14:21:49	Beth	Arapaima	Activity	STATE	551.201	556.703	5.502
9	2020-09-09 14:21:49	Beth	Travelling	Activity	STATE	633.153	775.705	142.552
9	2020-09-09 14:21:49	Beth	Upper layer	Location	STATE	633.153	775.705	142.552
9	2020-09-09 14:21:49	Beth	Gar	Activity	STATE	646.102	648.953	2.851
9	2020-09-09 14:21:49	Beth	Arapaima	Activity	STATE	659.063	682.652	23.589
9	2020-09-09 14:21:49	Beth	Arapaima	Activity	STATE	688.312	693.454	5.142
9	2020-09-09 14:21:49	Beth	Arapaima	Activity	STATE	707.802	715.452	7.65
9	2020-09-09 14:21:49	Beth	Arapaima	Activity	STATE	717.752	719.2	1.448
9	2020-09-09 14:21:49	Beth	Travelling	Activity	STATE	830.502	900	69.498
9	2020-09-09 14:21:49	Beth	Lower layer	Location	STATE	830.502	900	69.498
9	2020-09-09 14:21:49	Beth	Gar	Activity	STATE	839.151	839.862	0.711
9	2020-09-09 14:21:49	Beth	Arapaima	Activity	STATE	855.152	857.804	2.652
9	2020-09-09 14:21:15	Casmir	Travelling	Activity	STATE	0	167.603	167.603
9	2020-09-09 14:21:15	Casmir	Upper layer	Location	STATE	0	813.706	813.706
9	2020-09-09 14:21:15	Casmir	Arapaima	Activity	STATE	31.953	37.205	5.252
9	2020-09-09 14:21:15	Casmir	Arapaima	Activity	STATE	38.628	45.427	6.799
9	2020-09-09 14:21:15	Casmir	Arapaima	Activity	STATE	71.352	76.005	4.653
9	2020-09-09 14:21:15	Casmir	Arapaima	Activity	STATE	87.552	89.356	1.804
9	2020-09-09 14:21:15	Casmir	Station-holding	Activity	STATE	167.603	255.506	87.903
9	2020-09-09 14:21:15	Casmir	Arapaima	Activity	STATE	168.252	178.628	10.376
9	2020-09-09 14:21:15	Casmir	Travelling	Activity	STATE	255.506	291.506	36
9	2020-09-09 14:21:15	Casmir	Station-holding	Activity	STATE	291.506	307.306	15.8
9	2020-09-09 14:21:15	Casmir	Travelling	Activity	STATE	307.306	494.353	187.047
9	2020-09-09 14:21:15	Casmir	Arapaima	Activity	STATE	406.457	410.461	4.004
9	2020-09-09 14:21:15	Casmir	Breathing	Activity	POINT	462.654	462.654	NA
9	2020-09-09 14:21:15	Casmir	Station-holding	Activity	STATE	494.353	526.653	32.3
9	2020-09-09 14:21:15	Casmir	Travelling	Activity	STATE	526.653	549.253	22.6
9	2020-09-09 14:21:15	Casmir	Station-holding	Activity	STATE	549.253	560.953	11.7
9	2020-09-09 14:21:15	Casmir	Travelling	Activity	STATE	560.953	578.955	18.002
9	2020-09-09 14:21:15	Casmir	Station-holding	Activity	STATE	578.955	601.6	22.645
9	2020-09-09 14:21:15	Casmir	Travelling	Activity	STATE	601.6	615.901	14.301
9	2020-09-09 14:21:15	Casmir	Station-holding	Activity	STATE	615.901	639.904	24.003
9	2020-09-09 14:21:15	Casmir	Travelling	Activity	STATE	639.904	900	260.096
9	2020-09-09 14:21:15	Casmir	Arapaima	Activity	STATE	658.103	662.851	4.748
9	2020-09-09 14:21:15	Casmir	Arapaima	Activity	STATE	674.2	682.652	8.452
9	2020-09-09 14:21:15	Casmir	Arapaima	Activity	STATE	688.312	693.454	5.142
9	2020-09-09 14:21:15	Casmir	Arapaima	Activity	STATE	707.802	715.452	7.65
9	2020-09-09 14:21:15	Casmir	Arapaima	Activity	STATE	717.752	719.2	1.448
9	2020-09-09 14:21:15	Casmir	Arapaima	Activity	STATE	732.052	732.353	0.301
9	2020-09-09 14:21:15	Casmir	Arapaima	Activity	STATE	733.552	735.002	1.45
9	2020-09-09 14:21:15	Casmir	Arapaima	Activity	STATE	738.305	740.055	1.75
9	2020-09-09 14:21:15	Casmir	Arapaima	Activity	STATE	744.502	747.754	3.252
9	2020-09-09 14:21:15	Casmir	Arapaima	Activity	STATE	763.102	765.202	2.1
9	2020-09-09 14:21:15	Casmir	Arapaima	Activity	STATE	770.954	776.801	5.847
9	2020-09-09 14:21:15	Casmir	Arapaima	Activity	STATE	810.709	816.46	5.751
9	2020-09-09 14:21:15	Casmir	Lower layer	Location	STATE	813.706	839.406	25.7
9	2020-09-09 14:21:15	Casmir	Arapaima	Activity	STATE	819.211	825.855	6.644
9	2020-09-09 14:21:15	Casmir	Upper layer	Location	STATE	839.406	900	60.594
10	2020-09-16 14:00:06	Aaron	Travelling	Activity	STATE	0	140.634	140.634
10	2020-09-16 14:00:06	Aaron	Upper layer	Location	STATE	0	80.587	80.587
10	2020-09-16 14:00:06	Aaron	Arapaima	Activity	STATE	23.024	28.532	5.508
10	2020-09-16 14:00:06	Aaron	Arapaima	Activity	STATE	30.518	41.396	10.878
10	2020-09-16 14:00:06	Aaron	Lower layer	Location	STATE	80.587	99.853	19.266
10	2020-09-16 14:00:06	Aaron	Mouth opening	Activity	POINT	82.084	82.084	NA
10	2020-09-16 14:00:06	Aaron	Mouth opening	Activity	POINT	84.085	84.085	NA
10	2020-09-16 14:00:06	Aaron	Mouth opening	Activity	POINT	85.336	85.336	NA
10	2020-09-16 14:00:06	Aaron	Upper layer	Location	STATE	99.853	140.634	40.781
10	2020-09-16 14:00:06	Aaron	Arapaima	Activity	STATE	111.608	119.867	8.259
10	2020-09-16 14:00:06	Aaron	Arapaima	Activity	STATE	122.117	123.635	1.518
10	2020-09-16 14:00:06	Aaron	Travelling	Activity	STATE	227.486	342.853	115.367
10	2020-09-16 14:00:06	Aaron	Upper layer	Location	STATE	227.486	342.853	115.367
10	2020-09-16 14:00:06	Aaron	Arapaima	Activity	STATE	256.761	257.415	0.654
10	2020-09-16 14:00:06	Aaron	Arapaima	Activity	STATE	287.53	292.283	4.753
10	2020-09-16 14:00:06	Aaron	Arapaima	Activity	STATE	297.247	299.159	1.912
10	2020-09-16 14:00:06	Aaron	Gar	Activity	STATE	319.575	320.571	0.996
10	2020-09-16 14:00:06	Aaron	Travelling	Activity	STATE	414.975	480.2	65.225
10	2020-09-16 14:00:06	Aaron	Upper layer	Location	STATE	414.975	464.732	49.757
10	2020-09-16 14:00:06	Aaron	Gar	Activity	STATE	446.45	446.6	0.15
10	2020-09-16 14:00:06	Aaron	Breathing	Activity	POINT	457.464	457.464	NA
10	2020-09-16 14:00:06	Aaron	Lower layer	Location	STATE	464.732	480.2	15.468
10	2020-09-16 14:00:06	Aaron	Travelling	Activity	STATE	511.013	522.767	11.754
10	2020-09-16 14:00:06	Aaron	Lower layer	Location	STATE	511.013	784.934	273.921
10	2020-09-16 14:00:06	Aaron	Station-holding	Activity	STATE	522.767	615.117	92.35
10	2020-09-16 14:00:06	Aaron	Travelling	Activity	STATE	615.117	900	284.883
10	2020-09-16 14:00:06	Aaron	Arapaima	Activity	STATE	668.926	669.431	0.505
10	2020-09-16 14:00:06	Aaron	Arapaima	Activity	STATE	686.238	686.447	0.209
10	2020-09-16 14:00:06	Aaron	Arapaima	Activity	STATE	688.2	688.701	0.501
10	2020-09-16 14:00:06	Aaron	Arapaima	Activity	STATE	688.947	689.198	0.251
10	2020-09-16 14:00:06	Aaron	Arapaima	Activity	STATE	689.45	690.449	0.999
10	2020-09-16 14:00:06	Aaron	Arapaima	Activity	STATE	693.709	695.456	1.747
10	2020-09-16 14:00:06	Aaron	Other	Activity	STATE	734.988	735.543	0.555
10	2020-09-16 14:00:06	Aaron	Arapaima	Activity	STATE	753.009	757.513	4.504
10	2020-09-16 14:00:06	Aaron	Arapaima	Activity	STATE	759.011	762.76	3.749
10	2020-09-16 14:00:06	Aaron	Arapaima	Activity	STATE	764.016	768.212	4.196
10	2020-09-16 14:00:06	Aaron	Upper layer	Location	STATE	784.934	795.533	10.599
10	2020-09-16 14:00:06	Aaron	Lower layer	Location	STATE	795.533	828.081	32.548
10	2020-09-16 14:00:06	Aaron	Upper layer	Location	STATE	828.081	837.848	9.767
10	2020-09-16 14:00:06	Aaron	Arapaima	Activity	STATE	836.086	836.592	0.506
10	2020-09-16 14:00:06	Aaron	Lower layer	Location	STATE	837.848	900	62.152
10	2020-09-16 14:00:06	Aaron	Arapaima	Activity	STATE	850.353	851.607	1.254
10	2020-09-16 14:00:06	Aaron	Arapaima	Activity	STATE	899.652	900	0.348
10	2020-09-16 14:00:33	Beth	Travelling	Activity	STATE	8.262	348.012	339.75
10	2020-09-16 14:00:33	Beth	Upper layer	Location	STATE	8.262	348.012	339.75
10	2020-09-16 14:00:33	Beth	Arapaima	Activity	STATE	30.518	41.396	10.878
10	2020-09-16 14:00:33	Beth	Arapaima	Activity	STATE	83.09	84.872	1.782
10	2020-09-16 14:00:33	Beth	Gar	Activity	STATE	138.396	140.642	2.246
10	2020-09-16 14:00:33	Beth	Gar	Activity	STATE	242.752	243.497	0.745
10	2020-09-16 14:00:33	Beth	Arapaima	Activity	STATE	256.761	257.415	0.654
10	2020-09-16 14:00:33	Beth	Arapaima	Activity	STATE	295.511	297.56	2.049
10	2020-09-16 14:00:33	Beth	Arapaima	Activity	STATE	331.84	334.093	2.253
10	2020-09-16 14:00:33	Beth	Arapaima	Activity	STATE	336.347	337.598	1.251
10	2020-09-16 14:00:33	Beth	Travelling	Activity	STATE	431.185	626.134	194.949
10	2020-09-16 14:00:33	Beth	Lower layer	Location	STATE	431.185	473.232	42.047
10	2020-09-16 14:00:33	Beth	Arapaima	Activity	STATE	439.949	441.198	1.249
10	2020-09-16 14:00:33	Beth	Arapaima	Activity	STATE	466.476	467.478	1.002
10	2020-09-16 14:00:33	Beth	Upper layer	Location	STATE	473.232	517.242	44.01
10	2020-09-16 14:00:33	Beth	Visitors	Visitors	STATE	489.749	502.244	12.495
10	2020-09-16 14:00:33	Beth	Gar	Activity	STATE	502.153	503.47	1.317
10	2020-09-16 14:00:33	Beth	Lower layer	Location	STATE	517.242	626.134	108.892
10	2020-09-16 14:00:33	Beth	Arapaima	Activity	STATE	537.095	537.539	0.444
10	2020-09-16 14:00:33	Beth	Arapaima	Activity	STATE	542.558	544.305	1.747
10	2020-09-16 14:00:33	Beth	Arapaima	Activity	STATE	546.3	546.804	0.504
10	2020-09-16 14:00:33	Beth	Arapaima	Activity	STATE	549.048	549.35	0.302
10	2020-09-16 14:00:33	Beth	Arapaima	Activity	STATE	550.808	552.059	1.251
10	2020-09-16 14:00:33	Beth	Arapaima	Activity	STATE	554.566	556.564	1.998
10	2020-09-16 14:00:33	Beth	Travelling	Activity	STATE	682.184	900	217.816
10	2020-09-16 14:00:33	Beth	Upper layer	Location	STATE	682.184	774.779	92.595
10	2020-09-16 14:00:33	Beth	Gar	Activity	STATE	726.196	730.485	4.289
10	2020-09-16 14:00:33	Beth	Arapaima	Activity	STATE	754.003	754.758	0.755
10	2020-09-16 14:00:33	Beth	Arapaima	Activity	STATE	759.011	762.76	3.749
10	2020-09-16 14:00:33	Beth	Arapaima	Activity	STATE	764.016	768.212	4.196
10	2020-09-16 14:00:33	Beth	Arapaima	Activity	STATE	772.538	775.336	2.798
10	2020-09-16 14:00:33	Beth	Lower layer	Location	STATE	774.779	808.052	33.273
10	2020-09-16 14:00:33	Beth	Arapaima	Activity	STATE	787.747	790.945	3.198
10	2020-09-16 14:00:33	Beth	Upper layer	Location	STATE	808.052	899.296	91.244
10	2020-09-16 14:00:33	Beth	Arapaima	Activity	STATE	836.086	836.592	0.506
10	2020-09-16 14:00:33	Beth	Arapaima	Activity	STATE	856.734	859.864	3.13
10	2020-09-16 14:00:33	Beth	Lower layer	Location	STATE	899.296	900	0.704
10	2020-09-16 14:00:25	Casmir	Travelling	Activity	STATE	0.754	137.075	136.321
10	2020-09-16 14:00:25	Casmir	Upper layer	Location	STATE	0.754	137.075	136.321
10	2020-09-16 14:00:25	Casmir	Arapaima	Activity	STATE	23.024	28.532	5.508
10	2020-09-16 14:00:25	Casmir	Gar	Activity	STATE	78.333	79.08	0.747
10	2020-09-16 14:00:25	Casmir	Arapaima	Activity	STATE	83.09	84.872	1.782
10	2020-09-16 14:00:25	Casmir	Arapaima	Activity	STATE	111.608	119.867	8.259
10	2020-09-16 14:00:25	Casmir	Arapaima	Activity	STATE	122.117	123.635	1.518
10	2020-09-16 14:00:25	Casmir	Travelling	Activity	STATE	220.727	521.279	300.552
10	2020-09-16 14:00:25	Casmir	Upper layer	Location	STATE	220.727	394.887	174.16
10	2020-09-16 14:00:25	Casmir	Arapaima	Activity	STATE	287.53	292.283	4.753
10	2020-09-16 14:00:25	Casmir	Arapaima	Activity	STATE	295.511	299.159	3.648
10	2020-09-16 14:00:25	Casmir	Arapaima	Activity	STATE	331.84	334.093	2.253
10	2020-09-16 14:00:25	Casmir	Arapaima	Activity	STATE	336.347	337.598	1.251
10	2020-09-16 14:00:25	Casmir	Breathing	Activity	POINT	381.64	381.64	NA
10	2020-09-16 14:00:25	Casmir	Lower layer	Location	STATE	394.887	433.199	38.312
10	2020-09-16 14:00:25	Casmir	Upper layer	Location	STATE	433.199	447.176	13.977
10	2020-09-16 14:00:25	Casmir	Arapaima	Activity	STATE	439.949	441.198	1.249
10	2020-09-16 14:00:25	Casmir	Other	Activity	STATE	446.961	447.706	0.745
10	2020-09-16 14:00:25	Casmir	Lower layer	Location	STATE	447.176	722.731	275.555
10	2020-09-16 14:00:25	Casmir	Arapaima	Activity	STATE	466.476	467.478	1.002
10	2020-09-16 14:00:25	Casmir	Station-holding	Activity	STATE	521.279	540.546	19.267
10	2020-09-16 14:00:25	Casmir	Arapaima	Activity	STATE	537.095	537.539	0.444
10	2020-09-16 14:00:25	Casmir	Travelling	Activity	STATE	540.546	900	359.454
10	2020-09-16 14:00:25	Casmir	Arapaima	Activity	STATE	542.558	544.305	1.747
10	2020-09-16 14:00:25	Casmir	Arapaima	Activity	STATE	546.3	546.804	0.504
10	2020-09-16 14:00:25	Casmir	Arapaima	Activity	STATE	549.048	549.35	0.302
10	2020-09-16 14:00:25	Casmir	Arapaima	Activity	STATE	550.808	552.059	1.251
10	2020-09-16 14:00:25	Casmir	Arapaima	Activity	STATE	554.566	556.564	1.998
10	2020-09-16 14:00:25	Casmir	Arapaima	Activity	STATE	668.926	669.431	0.505
10	2020-09-16 14:00:25	Casmir	Arapaima	Activity	STATE	686.238	686.447	0.209
10	2020-09-16 14:00:25	Casmir	Arapaima	Activity	STATE	688.2	688.701	0.501
10	2020-09-16 14:00:25	Casmir	Arapaima	Activity	STATE	688.947	689.198	0.251
10	2020-09-16 14:00:25	Casmir	Arapaima	Activity	STATE	689.45	690.449	0.999
10	2020-09-16 14:00:25	Casmir	Arapaima	Activity	STATE	693.709	695.456	1.747
10	2020-09-16 14:00:25	Casmir	Upper layer	Location	STATE	722.731	734.999	12.268
10	2020-09-16 14:00:25	Casmir	Gar	Activity	STATE	728.987	729.995	1.008
10	2020-09-16 14:00:25	Casmir	Lower layer	Location	STATE	734.999	900	165.001
10	2020-09-16 14:00:25	Casmir	Arapaima	Activity	STATE	753.009	757.513	4.504
10	2020-09-16 14:00:25	Casmir	Arapaima	Activity	STATE	772.538	775.336	2.798
10	2020-09-16 14:00:25	Casmir	Arapaima	Activity	STATE	787.747	790.945	3.198
10	2020-09-16 14:00:25	Casmir	Arapaima	Activity	STATE	850.353	851.607	1.254
10	2020-09-16 14:00:25	Casmir	Arapaima	Activity	STATE	856.734	859.864	3.13
10	2020-09-16 14:00:25	Casmir	Arapaima	Activity	STATE	899.652	900	0.348
11	2020-09-23 14:53:53	Beth	Station-holding	Activity	STATE	0	38.054	38.054
11	2020-09-23 14:53:53	Beth	Upper layer	Location	STATE	0	81.552	81.552
11	2020-09-23 14:53:53	Beth	Travelling	Activity	STATE	38.054	59.802	21.748
11	2020-09-23 14:53:53	Beth	Station-holding	Activity	STATE	59.802	70.652	10.85
11	2020-09-23 14:53:53	Beth	Travelling	Activity	STATE	70.652	121.272	50.62
11	2020-09-23 14:53:53	Beth	Lower layer	Location	STATE	81.552	102.777	21.225
11	2020-09-23 14:53:53	Beth	Arapaima	Activity	STATE	81.81	84.408	2.598
11	2020-09-23 14:53:53	Beth	Upper layer	Location	STATE	102.777	388.275	285.498
11	2020-09-23 14:53:53	Beth	Station-holding	Activity	STATE	121.272	373.455	252.183
11	2020-09-23 14:53:53	Beth	Travelling	Activity	STATE	373.455	480.704	107.249
11	2020-09-23 14:53:53	Beth	Arapaima	Activity	STATE	378.956	381.708	2.752
11	2020-09-23 14:53:53	Beth	Lower layer	Location	STATE	388.275	403.357	15.082
11	2020-09-23 14:53:53	Beth	Arapaima	Activity	STATE	390.179	396.659	6.48
11	2020-09-23 14:53:53	Beth	Arapaima	Activity	STATE	398.858	400.107	1.249
11	2020-09-23 14:53:53	Beth	Upper layer	Location	STATE	403.357	900	496.643
11	2020-09-23 14:53:53	Beth	Station-holding	Activity	STATE	480.704	491.11	10.406
11	2020-09-23 14:53:53	Beth	Travelling	Activity	STATE	491.11	499.158	8.048
11	2020-09-23 14:53:53	Beth	Station-holding	Activity	STATE	499.158	768.557	269.399
11	2020-09-23 14:53:53	Beth	Travelling	Activity	STATE	768.557	775.556	6.999
11	2020-09-23 14:53:53	Beth	Station-holding	Activity	STATE	775.556	796.106	20.55
11	2020-09-23 14:53:53	Beth	Travelling	Activity	STATE	796.106	814.608	18.502
11	2020-09-23 14:53:53	Beth	Station-holding	Activity	STATE	814.608	900	85.392
11	2020-09-23 14:53:35	Casmir	Travelling	Activity	STATE	41.458	166.556	125.098
11	2020-09-23 14:53:35	Casmir	Lower layer	Location	STATE	41.458	581.806	540.348
11	2020-09-23 14:53:35	Casmir	Arapaima	Activity	STATE	81.81	84.408	2.598
11	2020-09-23 14:53:35	Casmir	Station-holding	Activity	STATE	166.556	201.111	34.555
11	2020-09-23 14:53:35	Casmir	Travelling	Activity	STATE	201.111	216.194	15.083
11	2020-09-23 14:53:35	Casmir	Station-holding	Activity	STATE	216.194	396.707	180.513
11	2020-09-23 14:53:35	Casmir	Arapaima	Activity	STATE	378.956	381.708	2.752
11	2020-09-23 14:53:35	Casmir	Arapaima	Activity	STATE	390.179	396.659	6.48
11	2020-09-23 14:53:35	Casmir	Travelling	Activity	STATE	396.707	581.806	185.099
11	2020-09-23 14:53:35	Casmir	Arapaima	Activity	STATE	398.858	400.107	1.249
12	2020-09-25 09:07:43	Aaron	Travelling	Activity	STATE	467.482	706.691	239.209
12	2020-09-25 09:07:43	Aaron	Lower layer	Location	STATE	467.482	683.188	215.706
12	2020-09-25 09:07:43	Aaron	Arapaima	Activity	STATE	552.618	557.543	4.925
12	2020-09-25 09:07:43	Aaron	Gar	Activity	STATE	619.882	620.638	0.756
12	2020-09-25 09:07:43	Aaron	Gar	Activity	STATE	632.148	633.904	1.756
12	2020-09-25 09:07:43	Aaron	Gar	Activity	STATE	659.178	659.682	0.504
12	2020-09-25 09:07:43	Aaron	Arapaima	Activity	STATE	661.092	669.357	8.265
12	2020-09-25 09:07:43	Aaron	Arapaima	Activity	STATE	671.357	672.421	1.064
12	2020-09-25 09:07:43	Aaron	Upper layer	Location	STATE	683.188	706.691	23.503
12	2020-09-25 09:07:43	Aaron	Travelling	Activity	STATE	746.272	778.543	32.271
12	2020-09-25 09:07:43	Aaron	Lower layer	Location	STATE	746.272	757.265	10.993
12	2020-09-25 09:07:43	Aaron	Upper layer	Location	STATE	757.265	772.788	15.523
12	2020-09-25 09:07:43	Aaron	Breathing	Activity	POINT	766.783	766.783	NA
12	2020-09-25 09:07:43	Aaron	Lower layer	Location	STATE	772.788	778.543	5.755
12	2020-09-25 09:08:49	Beth	Travelling	Activity	STATE	0	243.549	243.549
12	2020-09-25 09:08:49	Beth	Lower layer	Location	STATE	0	34.766	34.766
12	2020-09-25 09:08:49	Beth	Upper layer	Location	STATE	34.766	95.612	60.846
12	2020-09-25 09:08:49	Beth	Arapaima	Activity	STATE	90.834	91.837	1.003
12	2020-09-25 09:08:49	Beth	Arapaima	Activity	STATE	93.326	96.156	2.83
12	2020-09-25 09:08:49	Beth	Lower layer	Location	STATE	95.612	124.642	29.03
12	2020-09-25 09:08:49	Beth	Arapaima	Activity	STATE	105.63	106.373	0.743
12	2020-09-25 09:08:49	Beth	Upper layer	Location	STATE	124.642	243.549	118.907
12	2020-09-25 09:08:49	Beth	Gar	Activity	STATE	222.745	225.122	2.377
12	2020-09-25 09:08:49	Beth	Travelling	Activity	STATE	305.487	685.108	379.621
12	2020-09-25 09:08:49	Beth	Upper layer	Location	STATE	305.487	366.935	61.448
12	2020-09-25 09:08:49	Beth	Lower layer	Location	STATE	366.935	383.817	16.882
12	2020-09-25 09:08:49	Beth	Upper layer	Location	STATE	383.817	685.108	301.291
12	2020-09-25 09:08:49	Beth	Other	Activity	STATE	406.252	407.587	1.335
12	2020-09-25 09:08:49	Beth	Arapaima	Activity	STATE	661.092	669.357	8.265
12	2020-09-25 09:08:49	Beth	Arapaima	Activity	STATE	671.357	672.421	1.064
12	2020-09-25 09:08:49	Beth	Travelling	Activity	STATE	761.946	900	138.054
12	2020-09-25 09:08:49	Beth	Upper layer	Location	STATE	761.946	839.263	77.317
12	2020-09-25 09:08:49	Beth	Breathing	Activity	POINT	826.283	826.283	NA
12	2020-09-25 09:08:49	Beth	Lower layer	Location	STATE	839.263	900	60.737
12	2020-09-25 09:07:27	Casmir	Travelling	Activity	STATE	0	23.032	23.032
12	2020-09-25 09:07:27	Casmir	Lower layer	Location	STATE	0	276.539	276.539
12	2020-09-25 09:07:27	Casmir	Station-holding	Activity	STATE	23.032	55.572	32.54
12	2020-09-25 09:07:27	Casmir	Travelling	Activity	STATE	55.572	90.828	35.256
12	2020-09-25 09:07:27	Casmir	Station-holding	Activity	STATE	90.828	269.075	178.247
12	2020-09-25 09:07:27	Casmir	Arapaima	Activity	STATE	90.834	91.837	1.003
12	2020-09-25 09:07:27	Casmir	Arapaima	Activity	STATE	93.326	96.156	2.83
12	2020-09-25 09:07:27	Casmir	Arapaima	Activity	STATE	105.63	106.373	0.743
12	2020-09-25 09:07:27	Casmir	Travelling	Activity	STATE	269.075	320.338	51.263
12	2020-09-25 09:07:27	Casmir	Mouth opening	Activity	POINT	272.278	272.278	NA
12	2020-09-25 09:07:27	Casmir	Upper layer	Location	STATE	276.539	302.296	25.757
12	2020-09-25 09:07:27	Casmir	Breathing	Activity	POINT	296.551	296.551	NA
12	2020-09-25 09:07:27	Casmir	Lower layer	Location	STATE	302.296	900	597.704
12	2020-09-25 09:07:27	Casmir	Station-holding	Activity	STATE	320.338	623.138	302.8
12	2020-09-25 09:07:27	Casmir	Other	Activity	STATE	328.593	330.093	1.5
12	2020-09-25 09:07:27	Casmir	Other	Activity	STATE	398.412	398.912	0.5
12	2020-09-25 09:07:27	Casmir	Other	Activity	STATE	513.242	515.778	2.536
12	2020-09-25 09:07:27	Casmir	Arapaima	Activity	STATE	552.618	557.543	4.925
12	2020-09-25 09:07:27	Casmir	Travelling	Activity	STATE	623.138	633.647	10.509
12	2020-09-25 09:07:27	Casmir	Station-holding	Activity	STATE	633.647	736.244	102.597
12	2020-09-25 09:07:27	Casmir	Travelling	Activity	STATE	736.244	755.852	19.608
12	2020-09-25 09:07:27	Casmir	Station-holding	Activity	STATE	755.852	888.553	132.701
12	2020-09-25 09:07:27	Casmir	Travelling	Activity	STATE	888.553	900	11.447
13	2020-09-29 16:14:09	Aaron	Travelling	Activity	STATE	222.552	278.45	55.898
13	2020-09-29 16:14:09	Aaron	Lower layer	Location	STATE	222.552	235.503	12.951
13	2020-09-29 16:14:09	Aaron	Mouth opening	Activity	POINT	233.253	233.253	NA
13	2020-09-29 16:14:09	Aaron	Upper layer	Location	STATE	235.503	244.653	9.15
13	2020-09-29 16:14:09	Aaron	Lower layer	Location	STATE	244.653	261.351	16.698
13	2020-09-29 16:14:09	Aaron	Arapaima	Activity	STATE	254.752	256.053	1.301
13	2020-09-29 16:14:09	Aaron	Arapaima	Activity	STATE	260.352	260.601	0.249
13	2020-09-29 16:14:09	Aaron	Upper layer	Location	STATE	261.351	278.45	17.099
13	2020-09-29 16:14:09	Aaron	Travelling	Activity	STATE	367.801	484.456	116.655
13	2020-09-29 16:14:09	Aaron	Upper layer	Location	STATE	367.801	375.801	8
13	2020-09-29 16:14:09	Aaron	Lower layer	Location	STATE	375.801	403.251	27.45
13	2020-09-29 16:14:09	Aaron	Arapaima	Activity	STATE	390.553	395.001	4.448
13	2020-09-29 16:14:09	Aaron	Arapaima	Activity	STATE	401.302	402.804	1.502
13	2020-09-29 16:14:09	Aaron	Upper layer	Location	STATE	403.251	484.456	81.205
13	2020-09-29 16:14:09	Aaron	Arapaima	Activity	STATE	408.692	414.258	5.566
13	2020-09-29 16:14:09	Aaron	Arapaima	Activity	STATE	415.501	416.752	1.251
13	2020-09-29 16:14:09	Aaron	Arapaima	Activity	STATE	477.709	479.958	2.249
13	2020-09-29 16:14:09	Aaron	Travelling	Activity	STATE	515.76	563.007	47.247
13	2020-09-29 16:14:09	Aaron	Upper layer	Location	STATE	515.76	563.007	47.247
13	2020-09-29 16:14:09	Aaron	Arapaima	Activity	STATE	524.411	544.702	20.291
13	2020-09-29 16:14:09	Aaron	Arapaima	Activity	STATE	557.004	557.657	0.653
13	2020-09-29 16:14:09	Aaron	Arapaima	Activity	STATE	560.107	562.36	2.253
13	2020-09-29 16:14:09	Aaron	Travelling	Activity	STATE	587.561	679.102	91.541
13	2020-09-29 16:14:09	Aaron	Lower layer	Location	STATE	587.561	593.554	5.993
13	2020-09-29 16:14:09	Aaron	Upper layer	Location	STATE	593.554	679.102	85.548
13	2020-09-29 16:14:09	Aaron	Arapaima	Activity	STATE	604.805	614.544	9.739
13	2020-09-29 16:14:09	Aaron	Arapaima	Activity	STATE	620.304	623.806	3.502
13	2020-09-29 16:14:09	Aaron	Arapaima	Activity	STATE	627.459	630.209	2.75
13	2020-09-29 16:14:09	Aaron	Arapaima	Activity	STATE	636.307	639.057	2.75
13	2020-09-29 16:14:09	Aaron	Breathing	Activity	POINT	667.406	667.406	NA
13	2020-09-29 16:14:09	Aaron	Travelling	Activity	STATE	695.558	821.957	126.399
13	2020-09-29 16:14:09	Aaron	Lower layer	Location	STATE	695.558	821.957	126.399
13	2020-09-29 16:14:09	Aaron	Arapaima	Activity	STATE	767.355	772.26	4.905
13	2020-09-29 16:14:09	Aaron	Arapaima	Activity	STATE	772.9	803.454	30.554
13	2020-09-29 16:14:09	Aaron	Arapaima	Activity	STATE	810.407	810.908	0.501
13	2020-09-29 16:14:09	Aaron	Arapaima	Activity	STATE	814.36	816.207	1.847
13	2020-09-29 16:10:56	Beth	Station-holding	Activity	STATE	0	33.504	33.504
13	2020-09-29 16:10:56	Beth	Upper layer	Location	STATE	0	260.454	260.454
13	2020-09-29 16:10:56	Beth	Travelling	Activity	STATE	33.504	124.404	90.9
13	2020-09-29 16:10:56	Beth	Station-holding	Activity	STATE	124.404	237.102	112.698
13	2020-09-29 16:10:56	Beth	Arapaima	Activity	STATE	236.001	238.652	2.651
13	2020-09-29 16:10:56	Beth	Travelling	Activity	STATE	237.102	900	662.898
13	2020-09-29 16:10:56	Beth	Arapaima	Activity	STATE	254.752	257.456	2.704
13	2020-09-29 16:10:56	Beth	Lower layer	Location	STATE	260.454	286.306	25.852
13	2020-09-29 16:10:56	Beth	Arapaima	Activity	STATE	261.506	262.101	0.595
13	2020-09-29 16:10:56	Beth	Arapaima	Activity	STATE	267.907	268.656	0.749
13	2020-09-29 16:10:56	Beth	Upper layer	Location	STATE	286.306	335.102	48.796
13	2020-09-29 16:10:56	Beth	Arapaima	Activity	STATE	294.854	296.853	1.999
13	2020-09-29 16:10:56	Beth	Arapaima	Activity	STATE	298.104	299.702	1.598
13	2020-09-29 16:10:56	Beth	Arapaima	Activity	STATE	308.702	310.254	1.552
13	2020-09-29 16:10:56	Beth	Lower layer	Location	STATE	335.102	344.102	9
13	2020-09-29 16:10:56	Beth	Upper layer	Location	STATE	344.102	482.103	138.001
13	2020-09-29 16:10:56	Beth	Arapaima	Activity	STATE	370.353	373.1	2.747
13	2020-09-29 16:10:56	Beth	Gar	Activity	STATE	380.503	380.754	0.251
13	2020-09-29 16:10:56	Beth	Arapaima	Activity	STATE	382.206	385.202	2.996
13	2020-09-29 16:10:56	Beth	Arapaima	Activity	STATE	390.751	392.252	1.501
13	2020-09-29 16:10:56	Beth	Breathing	Activity	POINT	468.404	468.404	NA
13	2020-09-29 16:10:56	Beth	Mouth opening	Activity	POINT	470.652	470.652	NA
13	2020-09-29 16:10:56	Beth	Lower layer	Location	STATE	482.103	642.038	159.935
13	2020-09-29 16:10:56	Beth	Upper layer	Location	STATE	642.038	716.854	74.816
13	2020-09-29 16:10:56	Beth	Lower layer	Location	STATE	716.854	744.002	27.148
13	2020-09-29 16:10:56	Beth	Upper layer	Location	STATE	744.002	811.454	67.452
13	2020-09-29 16:10:56	Beth	Arapaima	Activity	STATE	780.603	788.602	7.999
13	2020-09-29 16:10:56	Beth	Arapaima	Activity	STATE	801.701	803.454	1.753
13	2020-09-29 16:10:56	Beth	Lower layer	Location	STATE	811.454	828.703	17.249
13	2020-09-29 16:10:56	Beth	Upper layer	Location	STATE	828.703	900	71.297
13	2020-09-29 16:07:45	Casmir	Station-holding	Activity	STATE	0	135.712	135.712
13	2020-09-29 16:07:45	Casmir	Upper layer	Location	STATE	0	264.008	264.008
13	2020-09-29 16:07:45	Casmir	Travelling	Activity	STATE	135.712	147.278	11.566
13	2020-09-29 16:07:45	Casmir	Station-holding	Activity	STATE	147.278	161.31	14.032
13	2020-09-29 16:07:45	Casmir	Travelling	Activity	STATE	161.31	168.769	7.459
13	2020-09-29 16:07:45	Casmir	Station-holding	Activity	STATE	168.769	187.706	18.937
13	2020-09-29 16:07:45	Casmir	Travelling	Activity	STATE	187.706	643.555	455.849
13	2020-09-29 16:07:45	Casmir	Arapaima	Activity	STATE	236.001	238.652	2.651
13	2020-09-29 16:07:45	Casmir	Arapaima	Activity	STATE	255.152	257.456	2.304
13	2020-09-29 16:07:45	Casmir	Arapaima	Activity	STATE	260.352	260.601	0.249
13	2020-09-29 16:07:45	Casmir	Arapaima	Activity	STATE	261.506	262.101	0.595
13	2020-09-29 16:07:45	Casmir	Lower layer	Location	STATE	264.008	280.053	16.045
13	2020-09-29 16:07:45	Casmir	Arapaima	Activity	STATE	267.907	268.656	0.749
13	2020-09-29 16:07:45	Casmir	Upper layer	Location	STATE	280.053	305.652	25.599
13	2020-09-29 16:07:45	Casmir	Arapaima	Activity	STATE	294.854	296.853	1.999
13	2020-09-29 16:07:45	Casmir	Arapaima	Activity	STATE	298.104	299.702	1.598
13	2020-09-29 16:07:45	Casmir	Lower layer	Location	STATE	305.652	311.952	6.3
13	2020-09-29 16:07:45	Casmir	Arapaima	Activity	STATE	308.702	310.254	1.552
13	2020-09-29 16:07:45	Casmir	Upper layer	Location	STATE	311.952	643.555	331.603
13	2020-09-29 16:07:45	Casmir	Arapaima	Activity	STATE	370.353	373.1	2.747
13	2020-09-29 16:07:45	Casmir	Arapaima	Activity	STATE	382.206	385.202	2.996
13	2020-09-29 16:07:45	Casmir	Gar	Activity	STATE	388.299	394.477	6.178
13	2020-09-29 16:07:45	Casmir	Arapaima	Activity	STATE	390.553	395.001	4.448
13	2020-09-29 16:07:45	Casmir	Arapaima	Activity	STATE	401.302	402.804	1.502
13	2020-09-29 16:07:45	Casmir	Arapaima	Activity	STATE	408.692	414.258	5.566
13	2020-09-29 16:07:45	Casmir	Arapaima	Activity	STATE	415.501	416.752	1.251
13	2020-09-29 16:07:45	Casmir	Mouth opening	Activity	POINT	444.302	444.302	NA
13	2020-09-29 16:07:45	Casmir	Breathing	Activity	POINT	472.358	472.358	NA
13	2020-09-29 16:07:45	Casmir	Arapaima	Activity	STATE	477.709	479.958	2.249
13	2020-09-29 16:07:45	Casmir	Arapaima	Activity	STATE	524.411	544.702	20.291
13	2020-09-29 16:07:45	Casmir	Arapaima	Activity	STATE	557.004	557.657	0.653
13	2020-09-29 16:07:45	Casmir	Arapaima	Activity	STATE	560.107	562.36	2.253
13	2020-09-29 16:07:45	Casmir	Arapaima	Activity	STATE	604.805	614.544	9.739
13	2020-09-29 16:07:45	Casmir	Arapaima	Activity	STATE	620.304	623.806	3.502
13	2020-09-29 16:07:45	Casmir	Arapaima	Activity	STATE	627.459	630.209	2.75
13	2020-09-29 16:07:45	Casmir	Arapaima	Activity	STATE	636.307	639.057	2.75
13	2020-09-29 16:07:45	Casmir	Travelling	Activity	STATE	689.102	900	210.898
13	2020-09-29 16:07:45	Casmir	Lower layer	Location	STATE	689.102	730.253	41.151
13	2020-09-29 16:07:45	Casmir	Upper layer	Location	STATE	730.253	742.202	11.949
13	2020-09-29 16:07:45	Casmir	Lower layer	Location	STATE	742.202	783.207	41.005
13	2020-09-29 16:07:45	Casmir	Arapaima	Activity	STATE	767.355	772.26	4.905
13	2020-09-29 16:07:45	Casmir	Arapaima	Activity	STATE	772.9	802.856	29.956
13	2020-09-29 16:07:45	Casmir	Upper layer	Location	STATE	783.207	900	116.793
13	2020-09-29 16:07:45	Casmir	Arapaima	Activity	STATE	810.407	810.908	0.501
13	2020-09-29 16:07:45	Casmir	Arapaima	Activity	STATE	814.36	816.207	1.847
14	2020-09-30 11:50:37	Aaron	Travelling	Activity	STATE	0	34.755	34.755
14	2020-09-30 11:50:37	Aaron	Upper layer	Location	STATE	0	14.462	14.462
14	2020-09-30 11:50:37	Aaron	Lower layer	Location	STATE	14.462	34.755	20.293
14	2020-09-30 11:50:37	Aaron	Travelling	Activity	STATE	71.052	159.403	88.351
14	2020-09-30 11:50:37	Aaron	Upper layer	Location	STATE	71.052	114.318	43.266
14	2020-09-30 11:50:37	Aaron	Arapaima	Activity	STATE	104.508	112.252	7.744
14	2020-09-30 11:50:37	Aaron	Lower layer	Location	STATE	114.318	125.157	10.839
14	2020-09-30 11:50:37	Aaron	Arapaima	Activity	STATE	118.656	119.404	0.748
14	2020-09-30 11:50:37	Aaron	Upper layer	Location	STATE	125.157	159.403	34.246
14	2020-09-30 11:50:37	Aaron	Travelling	Activity	STATE	184.404	322.457	138.053
14	2020-09-30 11:50:37	Aaron	Lower layer	Location	STATE	184.404	198.505	14.101
14	2020-09-30 11:50:37	Aaron	Upper layer	Location	STATE	198.505	216.505	18
14	2020-09-30 11:50:37	Aaron	Breathing	Activity	POINT	207.855	207.855	NA
14	2020-09-30 11:50:37	Aaron	Mouth opening	Activity	POINT	210.055	210.055	NA
14	2020-09-30 11:50:37	Aaron	Lower layer	Location	STATE	216.505	322.457	105.952
14	2020-09-30 11:50:37	Aaron	Arapaima	Activity	STATE	243.603	245.402	1.799
14	2020-09-30 11:50:37	Aaron	Travelling	Activity	STATE	836.655	900	63.345
14	2020-09-30 11:50:37	Aaron	Lower layer	Location	STATE	836.655	853.91	17.255
14	2020-09-30 11:50:37	Aaron	Mouth opening	Activity	POINT	853.053	853.053	NA
14	2020-09-30 11:50:37	Aaron	Upper layer	Location	STATE	853.91	900	46.09
14	2020-09-30 11:50:37	Aaron	Gar	Activity	STATE	855.156	857.907	2.751
14	2020-09-30 11:50:37	Aaron	Gar	Activity	STATE	883.108	890.608	7.5
14	2020-09-30 11:50:37	Aaron	Arapaima	Activity	STATE	884.805	886.454	1.649
14	2020-09-30 11:50:37	Aaron	Arapaima	Activity	STATE	888.554	891.702	3.148
14	2020-09-30 11:49:47	Beth	Travelling	Activity	STATE	0	44.302	44.302
14	2020-09-30 11:49:47	Beth	Upper layer	Location	STATE	0	198.652	198.652
14	2020-09-30 11:49:47	Beth	Station-holding	Activity	STATE	44.302	61.501	17.199
14	2020-09-30 11:49:47	Beth	Gar	Activity	STATE	55.452	56.052	0.6
14	2020-09-30 11:49:47	Beth	Arapaima	Activity	STATE	61.353	62.252	0.899
14	2020-09-30 11:49:47	Beth	Travelling	Activity	STATE	61.501	157.253	95.752
14	2020-09-30 11:49:47	Beth	Arapaima	Activity	STATE	68.452	69.454	1.002
14	2020-09-30 11:49:47	Beth	Station-holding	Activity	STATE	157.253	175.955	18.702
14	2020-09-30 11:49:47	Beth	Arapaima	Activity	STATE	162.204	164.401	2.197
14	2020-09-30 11:49:47	Beth	Travelling	Activity	STATE	175.955	296.852	120.897
14	2020-09-30 11:49:47	Beth	Arapaima	Activity	STATE	180.953	181.702	0.749
14	2020-09-30 11:49:47	Beth	Lower layer	Location	STATE	198.652	210.851	12.199
14	2020-09-30 11:49:47	Beth	Upper layer	Location	STATE	210.851	238.705	27.854
14	2020-09-30 11:49:47	Beth	Arapaima	Activity	STATE	232.354	232.602	0.248
14	2020-09-30 11:49:47	Beth	Lower layer	Location	STATE	238.705	248.152	9.447
14	2020-09-30 11:49:47	Beth	Arapaima	Activity	STATE	243.603	245.402	1.799
14	2020-09-30 11:49:47	Beth	Upper layer	Location	STATE	248.152	296.852	48.7
14	2020-09-30 11:49:47	Beth	Travelling	Activity	STATE	824.953	900	75.047
14	2020-09-30 11:49:47	Beth	Upper layer	Location	STATE	824.953	900	75.047
14	2020-09-30 11:49:47	Beth	Gar	Activity	STATE	834.401	838.603	4.202
14	2020-09-30 11:49:47	Beth	Gar	Activity	STATE	843.901	846.853	2.952
14	2020-09-30 11:49:47	Beth	Arapaima	Activity	STATE	878.252	878.503	0.251
14	2020-09-30 11:49:47	Beth	Arapaima	Activity	STATE	884.805	886.454	1.649
14	2020-09-30 11:49:47	Beth	Arapaima	Activity	STATE	888.554	891.702	3.148
14	2020-09-30 11:49:47	Beth	Arapaima	Activity	STATE	899.302	900	0.698
14	2020-09-30 11:49:44	Casmir	Travelling	Activity	STATE	0	85.302	85.302
14	2020-09-30 11:49:44	Casmir	Upper layer	Location	STATE	0	24.053	24.053
14	2020-09-30 11:49:44	Casmir	Breathing	Activity	POINT	7.152	7.152	NA
14	2020-09-30 11:49:44	Casmir	Lower layer	Location	STATE	24.053	46.855	22.802
14	2020-09-30 11:49:44	Casmir	Upper layer	Location	STATE	46.855	67.005	20.15
14	2020-09-30 11:49:44	Casmir	Arapaima	Activity	STATE	61.353	62.252	0.899
14	2020-09-30 11:49:44	Casmir	Lower layer	Location	STATE	67.005	250.653	183.648
14	2020-09-30 11:49:44	Casmir	Arapaima	Activity	STATE	68.452	69.454	1.002
14	2020-09-30 11:49:44	Casmir	Station-holding	Activity	STATE	85.302	101.359	16.057
14	2020-09-30 11:49:44	Casmir	Travelling	Activity	STATE	101.359	176.475	75.116
14	2020-09-30 11:49:44	Casmir	Arapaima	Activity	STATE	104.508	112.252	7.744
14	2020-09-30 11:49:44	Casmir	Arapaima	Activity	STATE	118.656	119.404	0.748
14	2020-09-30 11:49:44	Casmir	Arapaima	Activity	STATE	162.204	164.401	2.197
14	2020-09-30 11:49:44	Casmir	Station-holding	Activity	STATE	176.475	187.16	10.685
14	2020-09-30 11:49:44	Casmir	Arapaima	Activity	STATE	180.953	181.702	0.749
14	2020-09-30 11:49:44	Casmir	Travelling	Activity	STATE	187.16	300.953	113.793
14	2020-09-30 11:49:44	Casmir	Arapaima	Activity	STATE	232.354	232.602	0.248
14	2020-09-30 11:49:44	Casmir	Upper layer	Location	STATE	250.653	346.052	95.399
14	2020-09-30 11:49:44	Casmir	Station-holding	Activity	STATE	300.953	338.354	37.401
14	2020-09-30 11:49:44	Casmir	Gar	Activity	STATE	312.453	320.56	8.107
14	2020-09-30 11:49:44	Casmir	Travelling	Activity	STATE	338.354	388.504	50.15
14	2020-09-30 11:49:44	Casmir	Lower layer	Location	STATE	346.052	396.753	50.701
14	2020-09-30 11:49:44	Casmir	Gar	Activity	STATE	379.952	382.202	2.25
14	2020-09-30 11:49:44	Casmir	Station-holding	Activity	STATE	388.504	445.752	57.248
14	2020-09-30 11:49:44	Casmir	Upper layer	Location	STATE	396.753	878.202	481.449
14	2020-09-30 11:49:44	Casmir	Gar	Activity	STATE	443.352	449.853	6.501
14	2020-09-30 11:49:44	Casmir	Travelling	Activity	STATE	445.752	511.953	66.201
14	2020-09-30 11:49:44	Casmir	Gar	Activity	STATE	450.602	453.852	3.25
14	2020-09-30 11:49:44	Casmir	Gar	Activity	STATE	487.402	491.153	3.751
14	2020-09-30 11:49:44	Casmir	Station-holding	Activity	STATE	511.953	563.102	51.149
14	2020-09-30 11:49:44	Casmir	Mouth opening	Activity	POINT	557.954	557.954	NA
14	2020-09-30 11:49:44	Casmir	Travelling	Activity	STATE	563.102	900	336.898
14	2020-09-30 11:49:44	Casmir	Gar	Activity	STATE	655.853	658.553	2.7
14	2020-09-30 11:49:44	Casmir	Mouth opening	Activity	POINT	682.903	682.903	NA
14	2020-09-30 11:49:44	Casmir	Gar	Activity	STATE	775.401	777.671	2.27
14	2020-09-30 11:49:44	Casmir	Gar	Activity	STATE	786.802	788.051	1.249
14	2020-09-30 11:49:44	Casmir	Gar	Activity	STATE	796.052	800.103	4.051
14	2020-09-30 11:49:44	Casmir	Breathing	Activity	POINT	867.102	867.102	NA
14	2020-09-30 11:49:44	Casmir	Lower layer	Location	STATE	878.202	900	21.798
14	2020-09-30 11:49:44	Casmir	Arapaima	Activity	STATE	878.252	878.503	0.251
14	2020-09-30 11:49:44	Casmir	Arapaima	Activity	STATE	899.302	900	0.698
15	2020-10-06 17:17:54	Aaron	Travelling	Activity	STATE	383.694	501.961	118.267
15	2020-10-06 17:17:54	Aaron	Lower layer	Location	STATE	383.694	413.243	29.549
15	2020-10-06 17:17:54	Aaron	Gar	Activity	STATE	412.857	421.939	9.082
15	2020-10-06 17:17:54	Aaron	Upper layer	Location	STATE	413.243	436.472	23.229
15	2020-10-06 17:17:54	Aaron	Gar	Activity	STATE	431.936	432.451	0.515
15	2020-10-06 17:17:54	Aaron	Lower layer	Location	STATE	436.472	501.961	65.489
15	2020-10-06 17:17:54	Aaron	Travelling	Activity	STATE	639.597	867.16	227.563
15	2020-10-06 17:17:54	Aaron	Lower layer	Location	STATE	639.597	867.16	227.563
15	2020-10-06 17:17:54	Aaron	Visitors	Visitors	STATE	664.262	729.874	65.612
15	2020-10-06 17:17:54	Aaron	Arapaima	Activity	STATE	841.533	842.033	0.5
15	2020-10-06 17:16:10	Beth	Travelling	Activity	STATE	812.755	900	87.245
15	2020-10-06 17:16:10	Beth	Lower layer	Location	STATE	812.755	900	87.245
15	2020-10-06 17:16:10	Beth	Arapaima	Activity	STATE	841.533	842.033	0.5
15	2020-10-06 17:18:08	Casmir	Travelling	Activity	STATE	0	70.758	70.758
15	2020-10-06 17:18:08	Casmir	Upper layer	Location	STATE	0	900	900
15	2020-10-06 17:18:08	Casmir	Station-holding	Activity	STATE	70.758	103.685	32.927
15	2020-10-06 17:18:08	Casmir	Travelling	Activity	STATE	103.685	270.572	166.887
15	2020-10-06 17:18:08	Casmir	Station-holding	Activity	STATE	270.572	858.07	587.498
15	2020-10-06 17:18:08	Casmir	Visitors	Visitors	STATE	377.139	383.35	6.211
15	2020-10-06 17:18:08	Casmir	Travelling	Activity	STATE	858.07	900	41.93
15	2020-10-06 17:18:08	Casmir	Visitors	Visitors	STATE	894.559	895.783	1.224
16	2020-10-09 09:52:58	Aaron	Travelling	Activity	STATE	618.495	657.774	39.279
16	2020-10-09 09:52:58	Aaron	Upper layer	Location	STATE	618.495	657.774	39.279
16	2020-10-09 09:52:58	Aaron	Mouth opening	Activity	POINT	622.8	622.8	NA
16	2020-10-09 09:51:45	Beth	Travelling	Activity	STATE	0	237.274	237.274
16	2020-10-09 09:51:45	Beth	Lower layer	Location	STATE	0	237.274	237.274
16	2020-10-09 09:51:45	Beth	Gar	Activity	STATE	227.935	228.685	0.75
16	2020-10-09 09:51:45	Beth	Travelling	Activity	STATE	554.798	719.91	165.112
16	2020-10-09 09:51:45	Beth	Lower layer	Location	STATE	554.798	559.014	4.216
16	2020-10-09 09:51:45	Beth	Upper layer	Location	STATE	559.014	593.544	34.53
16	2020-10-09 09:51:45	Beth	Arapaima	Activity	STATE	574.766	581.265	6.499
16	2020-10-09 09:51:45	Beth	Arapaima	Activity	STATE	585.02	589.302	4.282
16	2020-10-09 09:51:45	Beth	Lower layer	Location	STATE	593.544	612.334	18.79
16	2020-10-09 09:51:45	Beth	Upper layer	Location	STATE	612.334	640.891	28.557
16	2020-10-09 09:51:45	Beth	Arapaima	Activity	STATE	616.82	628.866	12.046
16	2020-10-09 09:51:45	Beth	Arapaima	Activity	STATE	638.346	639.6	1.254
16	2020-10-09 09:51:45	Beth	Lower layer	Location	STATE	640.891	660.149	19.258
16	2020-10-09 09:51:45	Beth	Upper layer	Location	STATE	660.149	719.91	59.761
16	2020-10-09 09:51:45	Beth	Arapaima	Activity	STATE	695.336	701.629	6.293
16	2020-10-09 09:51:45	Beth	Travelling	Activity	STATE	796.226	900	103.774
16	2020-10-09 09:51:45	Beth	Upper layer	Location	STATE	796.226	851.029	54.803
16	2020-10-09 09:51:45	Beth	Breathing	Activity	POINT	843.774	843.774	NA
16	2020-10-09 09:51:45	Beth	Lower layer	Location	STATE	851.029	900	48.971
16	2020-10-09 09:52:12	Casmir	Travelling	Activity	STATE	0	219.65	219.65
16	2020-10-09 09:52:12	Casmir	Upper layer	Location	STATE	0	192.653	192.653
16	2020-10-09 09:52:12	Casmir	Lower layer	Location	STATE	192.653	219.65	26.997
16	2020-10-09 09:52:12	Casmir	Travelling	Activity	STATE	277.153	523.983	246.83
16	2020-10-09 09:52:12	Casmir	Lower layer	Location	STATE	277.153	586.51	309.357
16	2020-10-09 09:52:12	Casmir	Station-holding	Activity	STATE	523.983	564.509	40.526
16	2020-10-09 09:52:12	Casmir	Travelling	Activity	STATE	564.509	701.854	137.345
16	2020-10-09 09:52:12	Casmir	Arapaima	Activity	STATE	574.766	581.265	6.499
16	2020-10-09 09:52:12	Casmir	Arapaima	Activity	STATE	585.02	589.302	4.282
16	2020-10-09 09:52:12	Casmir	Upper layer	Location	STATE	586.51	600.268	13.758
16	2020-10-09 09:52:12	Casmir	Lower layer	Location	STATE	600.268	900	299.732
16	2020-10-09 09:52:12	Casmir	Arapaima	Activity	STATE	616.82	628.866	12.046
16	2020-10-09 09:52:12	Casmir	Arapaima	Activity	STATE	638.346	639.6	1.254
16	2020-10-09 09:52:12	Casmir	Arapaima	Activity	STATE	695.336	701.629	6.293
16	2020-10-09 09:52:12	Casmir	Station-holding	Activity	STATE	701.854	712.425	10.571
16	2020-10-09 09:52:12	Casmir	Travelling	Activity	STATE	712.425	717.679	5.254
16	2020-10-09 09:52:12	Casmir	Station-holding	Activity	STATE	717.679	738.188	20.509
16	2020-10-09 09:52:12	Casmir	Travelling	Activity	STATE	738.188	759.184	20.996
16	2020-10-09 09:52:12	Casmir	Station-holding	Activity	STATE	759.184	774.938	15.754
16	2020-10-09 09:52:12	Casmir	Travelling	Activity	STATE	774.938	900	125.062
17	2020-10-14 12:32:50	Aaron	Travelling	Activity	STATE	159.062	176.282	17.22
17	2020-10-14 12:32:50	Aaron	Lower layer	Location	STATE	159.062	205.339	46.277
17	2020-10-14 12:32:50	Aaron	Station-holding	Activity	STATE	176.282	202.344	26.062
17	2020-10-14 12:32:50	Aaron	Travelling	Activity	STATE	202.344	281.923	79.579
17	2020-10-14 12:32:50	Aaron	Gar	Activity	STATE	205.339	216.598	11.259
17	2020-10-14 12:32:50	Aaron	Upper layer	Location	STATE	205.339	253.386	48.047
17	2020-10-14 12:32:50	Aaron	Lower layer	Location	STATE	253.386	281.923	28.537
17	2020-10-14 12:32:50	Aaron	Gar	Activity	STATE	275.422	279.423	4.001
17	2020-10-14 12:32:50	Aaron	Travelling	Activity	STATE	350.759	435.337	84.578
17	2020-10-14 12:32:50	Aaron	Lower layer	Location	STATE	350.759	383.602	32.843
17	2020-10-14 12:32:50	Aaron	Upper layer	Location	STATE	383.602	425.834	42.232
17	2020-10-14 12:32:50	Aaron	Gar	Activity	STATE	394.265	402.554	8.289
17	2020-10-14 12:32:50	Aaron	Gar	Activity	STATE	408.275	412.34	4.065
17	2020-10-14 12:32:50	Aaron	Breathing	Activity	POINT	421.337	421.337	NA
17	2020-10-14 12:32:50	Aaron	Lower layer	Location	STATE	425.834	435.337	9.503
17	2020-10-14 12:32:50	Aaron	Travelling	Activity	STATE	464.368	560.551	96.183
17	2020-10-14 12:32:50	Aaron	Mouth opening	Activity	POINT	464.368	464.368	NA
17	2020-10-14 12:32:50	Aaron	Lower layer	Location	STATE	464.368	608.011	143.643
17	2020-10-14 12:32:50	Aaron	Mouth opening	Activity	POINT	466.371	466.371	NA
17	2020-10-14 12:32:50	Aaron	Station-holding	Activity	STATE	560.551	595.589	35.038
17	2020-10-14 12:32:50	Aaron	Travelling	Activity	STATE	595.589	608.011	12.422
17	2020-10-14 13:00:04	Beth	Travelling	Activity	STATE	0	143.246	143.246
17	2020-10-14 13:00:04	Beth	Lower layer	Location	STATE	0	59.876	59.876
17	2020-10-14 13:00:04	Beth	Arapaima	Activity	STATE	15.613	17.365	1.752
17	2020-10-14 13:00:04	Beth	Upper layer	Location	STATE	59.876	143.246	83.37
17	2020-10-14 13:00:04	Beth	Arapaima	Activity	STATE	110.624	111.873	1.249
17	2020-10-14 13:00:04	Beth	Arapaima	Activity	STATE	134.989	135.488	0.499
17	2020-10-14 13:00:04	Beth	Travelling	Activity	STATE	173.278	282.392	109.114
17	2020-10-14 13:00:04	Beth	Upper layer	Location	STATE	173.278	226.083	52.805
17	2020-10-14 13:00:04	Beth	Gar	Activity	STATE	192.547	197.3	4.753
17	2020-10-14 13:00:04	Beth	Lower layer	Location	STATE	226.083	235.088	9.005
17	2020-10-14 13:00:04	Beth	Upper layer	Location	STATE	235.088	279.875	44.787
17	2020-10-14 13:00:04	Beth	Lower layer	Location	STATE	279.875	303.143	23.268
17	2020-10-14 13:00:04	Beth	Station-holding	Activity	STATE	282.392	294.141	11.749
17	2020-10-14 13:00:04	Beth	Travelling	Activity	STATE	294.141	303.143	9.002
17	2020-10-14 13:00:04	Beth	Travelling	Activity	STATE	361.634	666.278	304.644
17	2020-10-14 13:00:04	Beth	Upper layer	Location	STATE	361.634	548.35	186.716
17	2020-10-14 13:00:04	Beth	Gar	Activity	STATE	367.386	372.141	4.755
17	2020-10-14 13:00:04	Beth	Gar	Activity	STATE	420.761	424.759	3.998
17	2020-10-14 13:00:04	Beth	Breathing	Activity	POINT	521.092	521.092	NA
17	2020-10-14 13:00:04	Beth	Lower layer	Location	STATE	548.35	554.849	6.499
17	2020-10-14 13:00:04	Beth	Upper layer	Location	STATE	554.849	900	345.151
17	2020-10-14 13:00:04	Beth	Arapaima	Activity	STATE	621.207	624.207	3
17	2020-10-14 13:00:04	Beth	Station-holding	Activity	STATE	666.278	684.788	18.51
17	2020-10-14 13:00:04	Beth	Travelling	Activity	STATE	684.788	900	215.212
17	2020-10-14 13:00:04	Beth	Arapaima	Activity	STATE	804.422	805.669	1.247
17	2020-10-14 13:00:04	Beth	Arapaima	Activity	STATE	820.42	830.167	9.747
17	2020-10-14 13:00:04	Beth	Arapaima	Activity	STATE	832.17	833.668	1.498
17	2020-10-14 13:00:04	Beth	Arapaima	Activity	STATE	842.175	847.165	4.99
17	2020-10-14 13:00:04	Beth	Arapaima	Activity	STATE	850.421	852.171	1.75
17	2020-10-14 13:00:04	Beth	Arapaima	Activity	STATE	877.734	879.231	1.497
17	2020-10-14 13:00:27	Casmir	Travelling	Activity	STATE	0	22.132	22.132
17	2020-10-14 13:00:27	Casmir	Lower layer	Location	STATE	0	17.442	17.442
17	2020-10-14 13:00:27	Casmir	Arapaima	Activity	STATE	15.613	17.365	1.752
17	2020-10-14 13:00:27	Casmir	Upper layer	Location	STATE	17.442	62.663	45.221
17	2020-10-14 13:00:27	Casmir	Station-holding	Activity	STATE	22.132	46.266	24.134
17	2020-10-14 13:00:27	Casmir	Travelling	Activity	STATE	46.266	51.41	5.144
17	2020-10-14 13:00:27	Casmir	Station-holding	Activity	STATE	51.41	62.474	11.064
17	2020-10-14 13:00:27	Casmir	Travelling	Activity	STATE	62.474	155.265	92.791
17	2020-10-14 13:00:27	Casmir	Lower layer	Location	STATE	62.663	88.953	26.29
17	2020-10-14 13:00:27	Casmir	Upper layer	Location	STATE	88.953	293.62	204.667
17	2020-10-14 13:00:27	Casmir	Arapaima	Activity	STATE	110.624	111.873	1.249
17	2020-10-14 13:00:27	Casmir	Arapaima	Activity	STATE	134.989	135.488	0.499
17	2020-10-14 13:00:27	Casmir	Station-holding	Activity	STATE	155.265	172.605	17.34
17	2020-10-14 13:00:27	Casmir	Travelling	Activity	STATE	172.605	293.62	121.015
17	2020-10-14 13:00:27	Casmir	Gar	Activity	STATE	176.044	178.036	1.992
17	2020-10-14 13:00:27	Casmir	Travelling	Activity	STATE	338.598	722.612	384.014
17	2020-10-14 13:00:27	Casmir	Upper layer	Location	STATE	338.598	487.332	148.734
17	2020-10-14 13:00:27	Casmir	Mouth opening	Activity	POINT	373.215	373.215	NA
17	2020-10-14 13:00:27	Casmir	Gar	Activity	STATE	407.058	413.813	6.755
17	2020-10-14 13:00:27	Casmir	Gar	Activity	STATE	416.313	419.309	2.996
17	2020-10-14 13:00:27	Casmir	Breathing	Activity	POINT	436.609	436.609	NA
17	2020-10-14 13:00:27	Casmir	Lower layer	Location	STATE	487.332	527.64	40.308
17	2020-10-14 13:00:27	Casmir	Upper layer	Location	STATE	527.64	666.485	138.845
17	2020-10-14 13:00:27	Casmir	Gar	Activity	STATE	531.4	534.445	3.045
17	2020-10-14 13:00:27	Casmir	Gar	Activity	STATE	539.202	550.178	10.976
17	2020-10-14 13:00:27	Casmir	Mouth opening	Activity	POINT	609.192	609.192	NA
17	2020-10-14 13:00:27	Casmir	Arapaima	Activity	STATE	621.207	624.207	3
17	2020-10-14 13:00:27	Casmir	Lower layer	Location	STATE	666.485	704.79	38.305
17	2020-10-14 13:00:27	Casmir	Mouth opening	Activity	POINT	685.945	685.945	NA
17	2020-10-14 13:00:27	Casmir	Upper layer	Location	STATE	704.79	722.612	17.822
17	2020-10-14 13:00:27	Casmir	Travelling	Activity	STATE	768.595	900	131.405
17	2020-10-14 13:00:27	Casmir	Upper layer	Location	STATE	768.595	900	131.405
17	2020-10-14 13:00:27	Casmir	Gar	Activity	STATE	769.635	773.719	4.084
17	2020-10-14 13:00:27	Casmir	Arapaima	Activity	STATE	804.422	805.669	1.247
17	2020-10-14 13:00:27	Casmir	Arapaima	Activity	STATE	820.42	830.167	9.747
17	2020-10-14 13:00:27	Casmir	Arapaima	Activity	STATE	832.17	833.668	1.498
17	2020-10-14 13:00:27	Casmir	Arapaima	Activity	STATE	842.175	847.165	4.99
17	2020-10-14 13:00:27	Casmir	Arapaima	Activity	STATE	850.421	852.171	1.75
17	2020-10-14 13:00:27	Casmir	Arapaima	Activity	STATE	877.734	879.231	1.497
18	2020-10-16 10:56:53	Aaron	Travelling	Activity	STATE	82.447	117.151	34.704
18	2020-10-16 10:56:53	Aaron	Upper layer	Location	STATE	82.447	117.151	34.704
18	2020-10-16 10:56:53	Aaron	Travelling	Activity	STATE	268.697	299.249	30.552
18	2020-10-16 10:56:53	Aaron	Upper layer	Location	STATE	268.697	299.249	30.552
18	2020-10-16 10:56:53	Aaron	Breathing	Activity	POINT	289.67	289.67	NA
18	2020-10-16 10:57:15	Beth	Travelling	Activity	STATE	131.377	231.471	100.094
18	2020-10-16 10:57:15	Beth	Upper layer	Location	STATE	131.377	211.448	80.071
18	2020-10-16 10:57:15	Beth	Gar	Activity	STATE	135.391	145.197	9.806
18	2020-10-16 10:57:15	Beth	Arapaima	Activity	STATE	143.096	143.509	0.413
18	2020-10-16 10:57:15	Beth	Gar	Activity	STATE	145.639	150.497	4.858
18	2020-10-16 10:57:15	Beth	Arapaima	Activity	STATE	165.448	168.646	3.198
18	2020-10-16 10:57:15	Beth	Arapaima	Activity	STATE	171.847	176.496	4.649
18	2020-10-16 10:57:15	Beth	Arapaima	Activity	STATE	178.797	201.05	22.253
18	2020-10-16 10:57:15	Beth	Arapaima	Activity	STATE	206.696	207.246	0.55
18	2020-10-16 10:57:15	Beth	Lower layer	Location	STATE	211.448	220.214	8.766
18	2020-10-16 10:57:15	Beth	Upper layer	Location	STATE	220.214	231.471	11.257
18	2020-10-16 10:57:15	Beth	Travelling	Activity	STATE	598.072	631.198	33.126
18	2020-10-16 10:57:15	Beth	Upper layer	Location	STATE	598.072	695.705	97.633
18	2020-10-16 10:57:15	Beth	Gar	Activity	STATE	605.852	611.747	5.895
18	2020-10-16 10:57:15	Beth	Arapaima	Activity	STATE	616.798	617.297	0.499
18	2020-10-16 10:57:15	Beth	Station-holding	Activity	STATE	631.198	668.147	36.949
18	2020-10-16 10:57:15	Beth	Travelling	Activity	STATE	668.147	760.498	92.351
18	2020-10-16 10:57:15	Beth	Lower layer	Location	STATE	695.705	757.498	61.793
18	2020-10-16 10:57:15	Beth	Arapaima	Activity	STATE	736.897	738.997	2.1
18	2020-10-16 10:57:15	Beth	Arapaima	Activity	STATE	741.101	743.847	2.746
18	2020-10-16 10:57:15	Beth	Upper layer	Location	STATE	757.498	760.498	3
18	2020-10-16 10:57:15	Beth	Travelling	Activity	STATE	859.697	900	40.303
18	2020-10-16 10:57:15	Beth	Lower layer	Location	STATE	859.697	876.797	17.1
18	2020-10-16 10:57:15	Beth	Upper layer	Location	STATE	876.797	900	23.203
18	2020-10-16 10:57:15	Beth	Arapaima	Activity	STATE	884.45	886.205	1.755
18	2020-10-16 10:57:15	Beth	Arapaima	Activity	STATE	896.852	900	3.148
18	2020-10-22 16:38:48	Casmir	Travelling	Activity	STATE	0	33.903	33.903
18	2020-10-22 16:38:48	Casmir	Upper layer	Location	STATE	0	33.903	33.903
18	2020-10-22 16:38:48	Casmir	Travelling	Activity	STATE	125.804	158.6	32.796
18	2020-10-22 16:38:48	Casmir	Upper layer	Location	STATE	125.804	228.659	102.855
18	2020-10-22 16:38:48	Casmir	Gar	Activity	STATE	137.554	139.307	1.753
18	2020-10-22 16:38:48	Casmir	Arapaima	Activity	STATE	143.096	143.509	0.413
18	2020-10-22 16:38:48	Casmir	Station-holding	Activity	STATE	158.6	180.098	21.498
18	2020-10-22 16:38:48	Casmir	Arapaima	Activity	STATE	165.448	168.646	3.198
18	2020-10-22 16:38:48	Casmir	Arapaima	Activity	STATE	171.847	176.496	4.649
18	2020-10-22 16:38:48	Casmir	Arapaima	Activity	STATE	178.797	201.05	22.253
18	2020-10-22 16:38:48	Casmir	Travelling	Activity	STATE	180.098	228.659	48.561
18	2020-10-22 16:38:48	Casmir	Arapaima	Activity	STATE	206.696	207.246	0.55
18	2020-10-22 16:38:48	Casmir	Gar	Activity	STATE	208.547	209.046	0.499
18	2020-10-22 16:38:48	Casmir	Gar	Activity	STATE	209.551	210.047	0.496
18	2020-10-22 16:38:48	Casmir	Travelling	Activity	STATE	468.847	519.549	50.702
18	2020-10-22 16:38:48	Casmir	Upper layer	Location	STATE	468.847	575.949	107.102
18	2020-10-22 16:38:48	Casmir	Station-holding	Activity	STATE	519.549	530.199	10.65
18	2020-10-22 16:38:48	Casmir	Travelling	Activity	STATE	530.199	613.249	83.05
18	2020-10-22 16:38:48	Casmir	Breathing	Activity	POINT	568.147	568.147	NA
18	2020-10-22 16:38:48	Casmir	Lower layer	Location	STATE	575.949	754.204	178.255
18	2020-10-22 16:38:48	Casmir	Station-holding	Activity	STATE	613.249	738.197	124.948
18	2020-10-22 16:38:48	Casmir	Arapaima	Activity	STATE	616.798	617.297	0.499
18	2020-10-22 16:38:48	Casmir	Arapaima	Activity	STATE	736.897	738.997	2.1
18	2020-10-22 16:38:48	Casmir	Travelling	Activity	STATE	738.197	754.204	16.007
18	2020-10-22 16:38:48	Casmir	Arapaima	Activity	STATE	741.101	743.847	2.746
18	2020-10-22 16:38:48	Casmir	Travelling	Activity	STATE	867.104	900	32.896
18	2020-10-22 16:38:48	Casmir	Lower layer	Location	STATE	867.104	900	32.896
18	2020-10-22 16:38:48	Casmir	Arapaima	Activity	STATE	884.45	886.205	1.755
18	2020-10-22 16:38:48	Casmir	Arapaima	Activity	STATE	896.852	900	3.148
